# Supplementary material for: Genome-wide association study confirm major QTL for backfat fatty acid composition on SSC14 in Duroc pigs
Source: BMC Genomics. 2017 May 11;18:369. doi: 10.1186/s12864-017-3752-0 (PMC5426056; doi:10.1186/s12864-017-3752-0)
Supplement: Supplementary file 1 — Significant association statistics for the fatty acid traits in Duroc using the 660 K SNP array. For each trait, the significant SNPs are presented with SNP ID, chromosome and basepair position, and p-value. (XLSX 5879 kb) [file 12864_2017_3752_MOESM1_ESM.xlsx]

## Sheet: C16_0
SNP	chromosome	position	p-value
rs318243431	14	120643956	4.05048477250103e-15
rs80965569	14	120546475	5.99295474515958e-15
rs318695446	14	121401766	1.57913938793858e-14
rs324551807	14	120613674	1.92915784397765e-14
rs345904812	14	120783270	2.53236525608561e-14
rs323336484	14	120633070	3.31740638773147e-14
rs338471601	14	120664733	4.32723843313959e-14
rs697272556	14	120798214	4.4511065510601e-14
rs342526363	14	120639685	5.63653352203632e-14
rs81241620	4	63952251	6.22113365884048e-14
rs328032551	4	63957512	6.22113365884048e-14
rs339038125	4	63968900	6.22113365884048e-14
rs713335077	14	120997655	6.22113365884048e-14
rs707462807	14	121011897	6.22113365884048e-14
rs710155800	14	121012148	6.22113365884048e-14
rs703908825	14	121016756	6.22113365884048e-14
rs334019362	14	120761413	7.529691028576e-14
rs704280551	14	121338985	7.74956284735982e-14
rs339585376	14	121345600	7.74956284735982e-14
rs329033416	14	121364217	7.74956284735982e-14
rs80790808	14	121391605	7.74956284735982e-14
rs319597223	14	120770318	8.51288521467685e-14
rs333367366	14	120668055	1.71977735376634e-13
rs339851632	4	63924000	3.32509640844788e-13
rs339222848	4	63927107	3.32509640844788e-13
rs331715125	4	63928335	3.32509640844788e-13
rs342191841	4	63935484	3.32509640844788e-13
rs327810863	4	63938979	3.32509640844788e-13
rs333850925	4	63945096	3.32509640844788e-13
rs318724654	4	63854793	3.50898816994955e-13
rs345186613	14	121365777	3.73406517819355e-13
rs339004749	14	121368814	3.73406517819355e-13
rs331114375	14	121374271	3.73406517819355e-13
rs80831252	14	121378390	3.73406517819355e-13
rs334275765	4	63942750	4.1388128354076e-13
rs323595907	4	63910137	6.68478089793897e-13
rs322219043	4	63959135	8.42119955800077e-13
rs321844900	4	63964858	8.42119955800077e-13
rs331990896	4	63976410	8.42119955800077e-13
rs324628251	4	63980586	8.42119955800077e-13
rs81241716	4	63982652	8.42119955800077e-13
rs340458768	14	121565853	1.17674200921306e-12
rs340093540	14	120489633	1.38682747519042e-12
rs698347627	4	63877371	1.67909034585828e-12
rs343318538	4	63920689	1.67909034585828e-12
rs708542110	14	121625860	1.68901410495266e-12
rs80958860	14	121629151	1.68901410495266e-12
rs326951483	14	121663604	1.68901410495266e-12
rs318807050	14	121667840	1.68901410495266e-12
rs324361110	14	121673100	1.68901410495266e-12
rs322578113	14	121680312	1.68901410495266e-12
rs334880552	14	121695784	1.68901410495266e-12
rs342046663	14	121697492	1.68901410495266e-12
rs326935955	14	121731212	1.68901410495266e-12
rs329721234	14	121748460	1.68901410495266e-12
rs327439256	14	121759656	1.68901410495266e-12
rs327008954	14	121766701	1.68901410495266e-12
rs346070306	14	121554591	2.0370478004209e-12
rs80976779	14	121556717	2.0370478004209e-12
rs328603542	14	121561412	2.0370478004209e-12
rs328833619	14	121563196	2.0370478004209e-12
rs346303084	14	121594290	2.0370478004209e-12
rs319268032	14	121596094	2.0370478004209e-12
rs331795518	14	121598335	2.0370478004209e-12
rs690780888	14	121302303	2.0824831087227e-12
AX-116673239	14	121305916	2.0824831087227e-12
AX-116673240	14	121330920	2.0824831087227e-12
rs323268569	14	121400647	3.08222168599105e-12
rs319143447	14	121409505	3.08222168599105e-12
rs327265895	14	121416710	3.08222168599105e-12
rs80840893	14	121418492	3.08222168599105e-12
rs327983660	14	120632433	3.56793750248265e-12
rs80968225	14	120474440	3.95612092509083e-12
rs322367438	14	120476267	3.95612092509083e-12
rs320250289	14	120970926	4.57699558039135e-12
rs320017117	14	120468573	5.1910293440165e-12
rs323247538	14	120558755	5.3528426325193e-12
rs711283405	14	121789018	5.56301711965289e-12
rs335045135	14	121799502	5.56301711965289e-12
rs324918797	14	121802381	5.56301711965289e-12
rs339773779	14	121808480	5.56301711965289e-12
rs326242479	14	121809514	5.56301711965289e-12
rs338545496	14	120730748	5.59223861522104e-12
rs335443680	14	120952393	5.59223861522104e-12
rs327525816	14	120582712	5.6573348602015e-12
rs701128394	14	120795514	5.6573348602015e-12
rs80891365	14	120972588	5.6573348602015e-12
rs324646102	14	120799865	6.3925674379181e-12
rs335752070	14	120480024	6.53083040137167e-12
rs326539260	14	120498385	6.53083040137167e-12
rs342350994	14	120804031	6.78058525012198e-12
rs341158804	14	121603854	7.10575189115593e-12
AX-116673245	14	121610647	7.10575189115593e-12
AX-116673246	14	121630842	7.10575189115593e-12
rs345311308	14	121657640	7.10575189115593e-12
rs344166660	14	121659779	7.10575189115593e-12
rs327289125	14	121670331	7.10575189115593e-12
rs319709939	14	121674561	7.10575189115593e-12
rs340587182	14	121678167	7.10575189115593e-12
rs333369435	14	121701118	7.10575189115593e-12
rs336466167	14	121702933	7.10575189115593e-12
rs332889706	14	121708849	7.10575189115593e-12
rs329977131	14	121745336	7.10575189115593e-12
rs339025599	14	121764734	7.10575189115593e-12
rs332887146	14	121770494	7.10575189115593e-12
rs320251090	14	121774216	7.10575189115593e-12
rs80835267	14	121945296	7.10575189115593e-12
rs333617077	14	121947040	7.10575189115593e-12
rs705956241	14	121793644	7.62991209904766e-12
rs324482349	14	120566069	8.42044085438482e-12
rs335605811	14	121531809	8.6378467088687e-12
rs323615765	14	121552031	8.6378467088687e-12
rs322859922	14	120445375	8.87686729761778e-12
rs343354631	14	120482457	8.87686729761778e-12
rs330856166	14	120489602	8.87686729761778e-12
rs332653597	14	120500390	8.87686729761778e-12
rs80996278	14	120507969	8.87686729761778e-12
rs344907423	14	120510724	8.87686729761778e-12
rs344480340	14	120515621	8.87686729761778e-12
rs344079379	14	120517662	8.87686729761778e-12
rs333046765	14	120520999	8.87686729761778e-12
rs337790873	14	120530088	8.87686729761778e-12
rs336973997	14	120540321	8.87686729761778e-12
rs332920653	14	120541781	8.87686729761778e-12
rs334632495	14	120580902	8.87686729761778e-12
rs320302345	14	120647928	8.87686729761778e-12
rs346323170	14	120663058	8.87686729761778e-12
rs333308071	14	120734838	8.87686729761778e-12
rs321751714	14	120896901	8.87686729761778e-12
rs326205841	14	120925525	8.87686729761778e-12
AX-116673236	14	120986865	8.87686729761778e-12
rs344421444	14	121359011	8.87686729761778e-12
rs341717437	4	63992994	9.6166122601918e-12
rs335645503	14	120597663	9.68626700033915e-12
rs332467897	14	120893281	9.68626700033915e-12
rs323525118	14	120959084	9.68626700033915e-12
rs321614531	14	121916347	9.70645557223794e-12
rs334116980	14	120616642	9.73828520271858e-12
rs319467164	14	120878213	9.73828520271858e-12
rs342136123	14	120932271	9.73828520271858e-12
rs336265551	14	120937253	9.73828520271858e-12
rs325955934	4	63988612	1.0578783924863e-11
rs345597215	14	121590446	1.20109167176586e-11
rs322914229	14	121405751	1.27211047604821e-11
rs81449640	14	121467984	1.27211047604821e-11
rs329611008	14	121475814	1.27211047604821e-11
rs81449642	14	121498384	1.27211047604821e-11
rs332184564	14	121484618	1.33562086554382e-11
rs81252243	14	121500518	1.33562086554382e-11
rs340226144	14	121505353	1.33562086554382e-11
rs334290403	14	121508700	1.33562086554382e-11
rs81449647	14	121515129	1.33562086554382e-11
rs336906352	14	120981966	1.41425089452354e-11
rs329214411	14	120730716	1.42935980121961e-11
rs320777875	14	120963078	1.42935980121961e-11
rs321397960	14	120636548	1.45298337712288e-11
rs338133538	14	120759913	1.45298337712288e-11
rs333656961	14	120867006	1.45298337712288e-11
rs336521206	14	120561200	1.51449355803758e-11
rs330693420	14	120574142	1.51449355803758e-11
rs344501941	14	120586005	1.51449355803758e-11
rs80800193	14	120908891	1.51449355803758e-11
rs330184286	14	120921467	1.51449355803758e-11
rs318736335	14	120940643	1.51449355803758e-11
rs330560770	14	121939643	1.76586194475678e-11
rs80881004	14	121804349	2.18667060460216e-11
rs697985855	14	121813750	2.18667060460216e-11
rs330822520	14	120603934	2.27062669099079e-11
rs336953973	14	120628837	2.27062669099079e-11
rs322230846	14	120861618	2.3700073555429e-11
rs334871209	14	120595844	2.40862575260027e-11
rs342556406	14	120601894	2.46355801163336e-11
rs343008777	14	120619408	2.46355801163336e-11
rs344154949	14	120625117	2.46355801163336e-11
rs341576519	14	120660929	2.46355801163336e-11
rs339260015	14	120668971	2.46355801163336e-11
rs341461727	14	120774556	2.46355801163336e-11
rs326447285	14	120974798	2.46355801163336e-11
rs345502703	14	120123220	2.4966612552621e-11
rs324628402	14	120125216	2.4966612552621e-11
rs338374745	14	120129071	2.4966612552621e-11
rs333677421	14	120131782	2.4966612552621e-11
rs319520149	14	120134213	2.4966612552621e-11
rs325550864	14	120140586	2.4966612552621e-11
rs332930701	14	120142936	2.4966612552621e-11
rs335886402	14	120147208	2.4966612552621e-11
rs342345389	14	120153076	2.4966612552621e-11
rs338174459	14	120157898	2.4966612552621e-11
rs80937265	14	120161039	2.4966612552621e-11
rs333575781	14	120163559	2.4966612552621e-11
rs331327511	14	120165274	2.4966612552621e-11
rs319458097	14	120168144	2.4966612552621e-11
rs324584972	14	120175162	2.4966612552621e-11
rs343229262	14	120177439	2.4966612552621e-11
rs331507556	14	120180051	2.4966612552621e-11
rs330884205	14	120183259	2.4966612552621e-11
rs345699660	14	120185104	2.4966612552621e-11
rs80955310	14	120188229	2.4966612552621e-11
rs335283330	14	120189485	2.4966612552621e-11
rs334561361	14	120192908	2.4966612552621e-11
rs341870097	14	120196263	2.4966612552621e-11
rs322065459	14	120200083	2.4966612552621e-11
rs333738992	14	120206711	2.4966612552621e-11
rs80855797	14	120210617	2.4966612552621e-11
rs323505742	14	120210937	2.4966612552621e-11
rs80965650	14	120213642	2.4966612552621e-11
rs322270255	14	120216352	2.4966612552621e-11
rs341234123	14	120219997	2.4966612552621e-11
rs340323690	14	120221872	2.4966612552621e-11
rs333832194	14	120225814	2.4966612552621e-11
rs322528963	14	120234189	2.4966612552621e-11
rs340554537	14	120237285	2.4966612552621e-11
rs339038430	14	120247174	2.4966612552621e-11
rs333094134	14	120248659	2.4966612552621e-11
rs340153440	14	120250365	2.4966612552621e-11
rs345746922	14	120253672	2.4966612552621e-11
rs326674964	14	120262506	2.4966612552621e-11
rs346337216	14	120263469	2.4966612552621e-11
rs325241561	14	120272997	2.4966612552621e-11
rs333434825	14	120276135	2.4966612552621e-11
rs322851924	14	120280195	2.4966612552621e-11
rs326943908	14	120298014	2.4966612552621e-11
rs328641435	14	120301886	2.4966612552621e-11
rs323241106	14	120304701	2.4966612552621e-11
rs334398693	14	120306857	2.4966612552621e-11
rs335379161	14	120309724	2.4966612552621e-11
rs343681288	14	120314842	2.4966612552621e-11
rs320708487	14	120318230	2.4966612552621e-11
rs318324825	14	120319191	2.4966612552621e-11
rs332285767	14	120321072	2.4966612552621e-11
rs320463785	14	120324001	2.4966612552621e-11
rs333751099	14	120332596	2.4966612552621e-11
rs326011299	14	120332984	2.4966612552621e-11
rs335612341	14	120343332	2.4966612552621e-11
rs343275165	14	120344690	2.4966612552621e-11
rs320276439	14	120348855	2.4966612552621e-11
rs319491140	14	120351556	2.4966612552621e-11
rs322296131	14	120357293	2.4966612552621e-11
rs330103794	14	120362718	2.4966612552621e-11
rs325477282	14	120367421	2.4966612552621e-11
rs319916922	14	120369905	2.4966612552621e-11
rs345446904	14	120372426	2.4966612552621e-11
rs338749723	14	120377842	2.4966612552621e-11
rs335785701	14	120387234	2.4966612552621e-11
rs333279108	14	120390985	2.4966612552621e-11
rs324769119	14	120400899	2.4966612552621e-11
rs342515979	14	120404204	2.4966612552621e-11
rs337548202	14	120405408	2.4966612552621e-11
rs324630627	14	120441545	2.4966612552621e-11
rs324769084	14	121485915	3.10277696534208e-11
rs333761279	14	121518031	3.10277696534208e-11
rs324464637	14	121521951	3.10277696534208e-11
rs341709384	14	121734118	3.46322854843865e-11
rs326477855	14	120610741	3.81624724136435e-11
rs325623213	14	120776476	3.81624724136435e-11
rs333692659	14	120915478	3.81624724136435e-11
rs341785218	14	121968395	4.43890137330003e-11
rs80954420	14	123083682	4.76839166851128e-11
rs327728605	14	123136827	4.76839166851128e-11
rs333682122	14	123142349	4.76839166851128e-11
rs339187759	14	123145339	4.76839166851128e-11
rs343620251	14	123147681	4.76839166851128e-11
rs335372220	14	123153840	4.76839166851128e-11
rs319432670	14	123160443	4.76839166851128e-11
rs690756775	14	123163168	4.76839166851128e-11
rs324211960	14	123208628	4.76839166851128e-11
rs318333404	14	123213033	4.76839166851128e-11
rs80996084	14	123214577	4.76839166851128e-11
rs338828604	14	123225704	4.76839166851128e-11
rs328509074	14	123231441	4.76839166851128e-11
rs80887368	14	123234843	4.76839166851128e-11
rs318551204	14	123242376	4.76839166851128e-11
rs341903048	14	123247640	4.76839166851128e-11
rs321989995	14	123268607	4.76839166851128e-11
rs707516791	14	123269656	4.76839166851128e-11
rs328431160	14	123271854	4.76839166851128e-11
rs331569477	14	123286544	4.76839166851128e-11
rs80948585	14	123290079	4.76839166851128e-11
rs344120776	14	123302945	4.76839166851128e-11
rs80883672	14	123309365	4.76839166851128e-11
rs80885716	14	123318264	4.76839166851128e-11
rs332456695	14	123401125	4.76839166851128e-11
rs329062836	14	123413676	4.76839166851128e-11
rs331330682	14	123422607	4.76839166851128e-11
rs340141138	14	123424865	4.76839166851128e-11
rs321608988	14	123426618	4.76839166851128e-11
rs320495877	14	123430421	4.76839166851128e-11
rs332525967	14	123433193	4.76839166851128e-11
rs319849595	14	123436594	4.76839166851128e-11
rs326007780	14	123449039	4.76839166851128e-11
rs344694452	14	123456773	4.76839166851128e-11
rs329534770	14	123458801	4.76839166851128e-11
rs325255646	14	123462601	4.76839166851128e-11
rs337005009	14	123475867	4.76839166851128e-11
rs341245584	14	123517297	4.76839166851128e-11
rs324645992	14	120886176	5.57137488239184e-11
rs333208602	14	120294972	5.58244439886411e-11
rs341251592	14	121813916	5.59519037693156e-11
AX-116673247	14	121885281	5.59519037693156e-11
rs332467471	14	121985772	5.59519037693156e-11
rs323477212	14	121996476	5.59519037693156e-11
rs339208136	14	122002501	5.59519037693156e-11
rs334037387	14	122036307	5.59519037693156e-11
rs336679659	14	122037636	5.59519037693156e-11
rs342515268	14	122040586	5.59519037693156e-11
rs325126507	14	122053029	5.59519037693156e-11
rs80988358	14	122053872	5.59519037693156e-11
rs331174536	14	122057052	5.59519037693156e-11
rs320048593	14	122059763	5.59519037693156e-11
rs327474695	14	122063628	5.59519037693156e-11
rs323862965	14	122076891	5.59519037693156e-11
rs333254517	14	122091428	5.59519037693156e-11
rs80807306	14	122096947	5.59519037693156e-11
rs341161640	14	122101344	5.59519037693156e-11
rs344286235	14	122105114	5.59519037693156e-11
rs332636318	14	122106216	5.59519037693156e-11
rs80990273	14	122109256	5.59519037693156e-11
rs321017406	14	122111525	5.59519037693156e-11
rs329257340	14	122115590	5.59519037693156e-11
rs343874043	14	122119743	5.59519037693156e-11
rs333209797	14	122120032	5.59519037693156e-11
rs324018185	14	122131729	5.59519037693156e-11
rs333526595	14	122135136	5.59519037693156e-11
rs345051764	14	122146966	5.59519037693156e-11
rs320927237	14	122150364	5.59519037693156e-11
rs329019099	14	122186282	5.59519037693156e-11
rs343270533	14	122205247	5.59519037693156e-11
rs329265864	14	122232972	5.59519037693156e-11
rs327662598	14	122252549	5.59519037693156e-11
rs323333263	14	122261279	5.59519037693156e-11
rs321455096	14	122273024	5.59519037693156e-11
rs326793659	14	122291460	5.59519037693156e-11
rs337886064	14	122311644	5.59519037693156e-11
rs343521269	14	122316311	5.59519037693156e-11
rs346108756	14	122318328	5.59519037693156e-11
rs339498971	14	122320495	5.59519037693156e-11
rs331676335	14	122332912	5.59519037693156e-11
rs80868414	14	122333346	5.59519037693156e-11
rs321106910	14	122337429	5.59519037693156e-11
rs334318771	14	122340140	5.59519037693156e-11
rs325880597	14	122349769	5.59519037693156e-11
rs337206922	14	120394883	6.70652742412362e-11
rs80955217	14	122390223	6.92708307362787e-11
rs330254124	14	121977011	7.55718103430183e-11
rs340604139	14	121977160	7.55718103430183e-11
rs320245153	14	122931272	1.06144309221483e-10
rs343828167	14	123115561	1.15527174750216e-10
rs323044378	14	123132672	1.15527174750216e-10
rs324125309	14	123134571	1.15527174750216e-10
rs708566141	14	123139767	1.15527174750216e-10
rs332508901	14	123158772	1.15527174750216e-10
rs323953470	14	123175618	1.15527174750216e-10
rs343563738	14	123204607	1.15527174750216e-10
rs345528533	14	123119493	1.75926654197316e-10
rs329346604	14	123127461	1.75926654197316e-10
rs320430321	14	123024174	2.11186315036389e-10
rs337663559	14	122081048	2.21932171573365e-10
rs325727094	14	122461767	2.44517002615736e-10
rs329100761	14	122476436	2.44517002615736e-10
rs80800867	14	122667984	2.52844218121079e-10
rs341378114	14	122675667	2.52844218121079e-10
rs322418320	14	122682888	2.52844218121079e-10
rs333574054	14	122684848	2.52844218121079e-10
rs324089890	14	122709873	2.52844218121079e-10
rs341138086	14	122713036	2.52844218121079e-10
rs80853536	14	122719958	2.52844218121079e-10
rs338443548	14	122727065	2.52844218121079e-10
rs339794165	14	122729307	2.52844218121079e-10
rs331761339	14	122730957	2.52844218121079e-10
rs345726748	14	122735952	2.52844218121079e-10
rs337513753	14	122741213	2.52844218121079e-10
rs320129232	14	122748226	2.52844218121079e-10
rs327787084	14	122759271	2.52844218121079e-10
rs331033775	14	122767726	2.52844218121079e-10
rs324768891	14	122772589	2.52844218121079e-10
rs345995788	14	122775323	2.52844218121079e-10
rs331439037	14	122782964	2.52844218121079e-10
rs320743563	14	122787866	2.52844218121079e-10
rs320498947	14	122795899	2.52844218121079e-10
rs329175642	14	122797666	2.52844218121079e-10
rs331616673	14	122801306	2.52844218121079e-10
rs332523139	14	122806324	2.52844218121079e-10
rs330316655	14	122808768	2.52844218121079e-10
rs318426891	14	122812304	2.52844218121079e-10
rs335806831	14	122814105	2.52844218121079e-10
rs319723394	14	122818121	2.52844218121079e-10
rs80946643	14	122819384	2.52844218121079e-10
rs322999327	14	122822419	2.52844218121079e-10
rs336634493	14	122824697	2.52844218121079e-10
rs80805189	14	122831770	2.52844218121079e-10
rs318896269	14	122834183	2.52844218121079e-10
rs333105284	14	122835552	2.52844218121079e-10
rs332903464	14	122840000	2.52844218121079e-10
rs320225466	14	122844713	2.52844218121079e-10
rs334059016	14	122845941	2.52844218121079e-10
rs329486613	14	122850267	2.52844218121079e-10
rs335097019	14	122852406	2.52844218121079e-10
rs328486947	14	122857217	2.52844218121079e-10
rs80940194	14	122861163	2.52844218121079e-10
rs331605354	14	122864252	2.52844218121079e-10
rs335377540	14	122866482	2.52844218121079e-10
rs333817776	14	122870256	2.52844218121079e-10
rs344227329	14	122876609	2.52844218121079e-10
rs324730121	14	122885427	2.52844218121079e-10
rs334246466	14	122888473	2.52844218121079e-10
rs339552269	14	122891553	2.52844218121079e-10
rs337041066	14	122893393	2.52844218121079e-10
rs327478603	14	122896768	2.52844218121079e-10
rs339961484	14	122911799	2.52844218121079e-10
rs341925001	14	122915342	2.52844218121079e-10
rs326673928	14	122919599	2.52844218121079e-10
rs326800078	14	122922771	2.52844218121079e-10
rs319454101	14	122925496	2.52844218121079e-10
rs324443532	14	122927081	2.52844218121079e-10
rs335861914	14	122933699	2.52844218121079e-10
rs80963224	14	122935134	2.52844218121079e-10
rs328868721	14	122937628	2.52844218121079e-10
rs334252127	14	122941141	2.52844218121079e-10
rs340411107	14	122946167	2.52844218121079e-10
rs346194006	14	122946831	2.52844218121079e-10
rs326316426	14	122949608	2.52844218121079e-10
rs80963271	14	122956381	2.52844218121079e-10
rs343387045	14	121828846	2.67420986658522e-10
rs340891387	14	121997621	2.67420986658522e-10
AX-116522696	14	122011901	2.67420986658522e-10
rs332699771	14	122012155	2.67420986658522e-10
rs80883754	14	122046997	2.67420986658522e-10
rs339358097	14	122047679	2.67420986658522e-10
rs323288041	14	122049364	2.67420986658522e-10
rs343889190	14	122070815	2.67420986658522e-10
rs80791021	14	122072563	2.67420986658522e-10
rs325058085	14	122084101	2.67420986658522e-10
rs338828027	14	122099605	2.67420986658522e-10
rs327551038	14	122127304	2.67420986658522e-10
rs335126662	14	122166418	2.67420986658522e-10
rs338779072	14	122172069	2.67420986658522e-10
rs336687490	14	122238082	2.67420986658522e-10
rs344978040	14	122240324	2.67420986658522e-10
rs328786217	14	122242254	2.67420986658522e-10
rs340483488	14	122246159	2.67420986658522e-10
rs335347003	14	122249305	2.67420986658522e-10
rs335600731	14	122255942	2.67420986658522e-10
rs324494944	14	122257258	2.67420986658522e-10
rs330267564	14	122260356	2.67420986658522e-10
rs336384851	14	122270685	2.67420986658522e-10
rs335655209	14	122279650	2.67420986658522e-10
rs344103071	14	122281447	2.67420986658522e-10
rs338774636	14	122286642	2.67420986658522e-10
rs344261184	14	122298230	2.67420986658522e-10
rs319303093	14	122306330	2.67420986658522e-10
rs333940283	14	122310271	2.67420986658522e-10
rs80867923	14	122314291	2.67420986658522e-10
rs80861245	14	122323095	2.67420986658522e-10
rs331288689	14	122358450	2.67420986658522e-10
rs324207996	14	122359662	2.67420986658522e-10
rs323931550	14	123102892	2.68707397110301e-10
rs321619562	14	123108753	2.68707397110301e-10
rs341826650	14	123121880	2.68707397110301e-10
rs80986775	14	123130131	2.68707397110301e-10
rs320099943	14	123298002	2.68707397110301e-10
rs328542603	14	123327091	2.68707397110301e-10
rs323266839	14	123345114	2.68707397110301e-10
rs341638672	14	123350055	2.68707397110301e-10
rs80896811	14	123357770	2.68707397110301e-10
rs330494316	14	123359982	2.68707397110301e-10
rs319040122	14	123470870	2.68707397110301e-10
rs318512426	14	123481047	2.68707397110301e-10
rs323519637	14	123486728	2.68707397110301e-10
rs330522546	14	123488542	2.68707397110301e-10
rs80938302	14	123496150	2.68707397110301e-10
rs80894753	14	123498568	2.68707397110301e-10
rs342368540	14	123500456	2.68707397110301e-10
rs339743213	14	123502070	2.68707397110301e-10
rs335157908	14	123511742	2.68707397110301e-10
rs329715314	14	123513883	2.68707397110301e-10
rs344425340	14	122407050	3.27143388967363e-10
rs329364302	14	122415257	3.27143388967363e-10
rs80815886	14	122427131	3.27143388967363e-10
rs327079688	14	122482603	3.27143388967363e-10
rs335128822	14	122506400	3.27143388967363e-10
rs330575327	14	122513207	3.27143388967363e-10
rs80872442	14	122526462	3.27143388967363e-10
rs324820999	14	122530152	3.27143388967363e-10
rs339189170	14	122539260	3.27143388967363e-10
rs339056476	14	122543715	3.27143388967363e-10
rs701793969	14	122545992	3.27143388967363e-10
rs328859191	14	122552142	3.27143388967363e-10
rs319748477	14	122124008	3.77066971756741e-10
rs80987116	14	122124515	3.77066971756741e-10
rs345141665	14	122969916	4.62734476046913e-10
rs329926423	14	122975514	4.62734476046913e-10
rs330981630	14	122986607	4.62734476046913e-10
rs331980966	14	122989322	4.62734476046913e-10
rs338543759	14	122994141	4.62734476046913e-10
rs334745773	14	123047368	4.62734476046913e-10
rs346291072	14	123061285	4.62734476046913e-10
rs319299777	14	123071353	4.62734476046913e-10
rs331919628	14	123075350	4.62734476046913e-10
rs337462249	14	123028799	5.50354723039527e-10
rs325948547	14	122679073	5.57289761295112e-10
rs322060549	14	123090848	6.2474181427853e-10
rs80909129	14	123094654	6.2474181427853e-10
rs343389022	14	123097737	6.2474181427853e-10
rs333918985	14	123104753	6.2474181427853e-10
rs80804374	14	123106568	6.2474181427853e-10
rs320954713	14	123110819	6.2474181427853e-10
rs329373391	14	123125835	6.2474181427853e-10
rs320922636	14	120116100	8.67567349848027e-10
rs343636991	14	122458285	1.03843849768885e-09
rs341191712	14	118472320	1.66692738635418e-09
rs343551733	14	118617965	1.66692738635418e-09
rs340418042	14	118620301	1.66692738635418e-09
rs336901387	14	118623377	1.66692738635418e-09
rs80950043	14	118625951	1.66692738635418e-09
rs325008670	14	118628988	1.66692738635418e-09
rs333050964	14	118635182	1.66692738635418e-09
rs80816373	14	118637605	1.66692738635418e-09
rs338669179	14	120269180	1.7377672565523e-09
rs345025548	14	120397970	1.7377672565523e-09
rs330131016	14	118723449	2.52753836121896e-09
rs334057716	14	118725225	2.52753836121896e-09
rs81284860	14	118728624	2.52753836121896e-09
rs321695049	14	118729672	2.52753836121896e-09
rs81310604	14	118732842	2.52753836121896e-09
rs331495861	14	118735171	2.52753836121896e-09
rs344957716	14	118738769	2.52753836121896e-09
rs339394632	14	118742483	2.52753836121896e-09
rs339348402	14	118744155	2.52753836121896e-09
rs327535600	14	118756684	2.52753836121896e-09
rs81345405	14	118760633	2.52753836121896e-09
rs334046065	14	118766349	2.52753836121896e-09
rs320945542	14	118784498	2.52753836121896e-09
rs339797243	14	118798653	2.52753836121896e-09
rs344059883	14	118806768	2.52753836121896e-09
rs330857537	14	118819426	2.52753836121896e-09
rs336653538	14	118825577	2.52753836121896e-09
rs326039239	14	118827357	2.52753836121896e-09
rs340401299	14	119000029	3.72054455209816e-09
rs80997599	14	118097275	3.79728836244635e-09
rs323099369	14	118104533	3.79728836244635e-09
rs318499831	14	118107346	3.79728836244635e-09
rs331914509	14	118108847	3.79728836244635e-09
rs340633148	14	118112993	3.79728836244635e-09
rs327243305	14	118115949	3.79728836244635e-09
rs320653967	14	118118809	3.79728836244635e-09
rs325627827	14	118122578	3.79728836244635e-09
rs338718052	14	118125775	3.79728836244635e-09
rs320152973	14	118128908	3.79728836244635e-09
rs346268118	14	118131505	3.79728836244635e-09
rs325918734	14	118133767	3.79728836244635e-09
rs326983654	14	118135874	3.79728836244635e-09
rs330370296	14	118138505	3.79728836244635e-09
rs81318985	14	118140783	3.79728836244635e-09
rs337591514	14	118143665	3.79728836244635e-09
rs337562082	14	118151746	3.79728836244635e-09
rs339332724	14	118153601	3.79728836244635e-09
rs333709550	14	118157415	3.79728836244635e-09
rs81323125	14	118167891	4.01375847494096e-09
rs329372724	14	118174847	4.01375847494096e-09
rs333994374	14	118145167	4.66053513166192e-09
rs319056804	14	118094737	4.74374435701155e-09
rs324142094	14	117640921	8.89335780853202e-09
rs331722449	14	117650849	8.89335780853202e-09
rs336473689	14	117678559	8.89335780853202e-09
rs341394094	14	117849189	8.89335780853202e-09
rs329886504	14	117933886	8.89335780853202e-09
rs335641302	14	117937390	8.89335780853202e-09
rs322605179	14	117941519	8.89335780853202e-09
rs332611378	14	117943776	8.89335780853202e-09
rs344263204	14	117945407	8.89335780853202e-09
rs80975589	14	117949587	8.89335780853202e-09
rs338620901	14	117956769	8.89335780853202e-09
rs345455342	14	117959155	8.89335780853202e-09
rs331303657	14	117961075	8.89335780853202e-09
rs335232374	14	117963465	8.89335780853202e-09
rs319299116	14	117971084	8.89335780853202e-09
rs339322115	14	117996154	8.89335780853202e-09
rs80903001	14	118006681	8.89335780853202e-09
rs325140859	14	118022458	8.89335780853202e-09
rs329822244	14	118040644	8.89335780853202e-09
rs321142462	14	118049657	8.89335780853202e-09
rs331686368	14	118057492	8.89335780853202e-09
rs332977902	14	118059315	8.89335780853202e-09
rs80838277	14	118070357	8.89335780853202e-09
rs80816780	14	118072947	8.89335780853202e-09
rs325997287	14	118077434	8.89335780853202e-09
rs322603395	14	118080199	8.89335780853202e-09
rs322168612	14	118084045	8.89335780853202e-09
rs342963591	14	120550908	1.04457299077815e-08
rs341444708	14	118347181	1.09322615385012e-08
rs344054675	14	117577294	1.19260891425334e-08
rs331169962	14	117611841	1.19260891425334e-08
rs333132106	14	120415032	1.23566465040234e-08
rs334549500	14	120419016	1.23566465040234e-08
rs334145697	14	120436097	1.23566465040234e-08
rs80853351	14	120439354	1.23566465040234e-08
rs343286945	14	119086231	7.76407368627063e-08
rs341108771	14	119018103	8.3638743882421e-08
rs318523596	14	119019400	8.3638743882421e-08
rs329394021	14	119025436	8.3638743882421e-08
rs81449631	14	121443462	1.04427185024019e-07
rs337329527	14	121447367	1.04427185024019e-07
rs80970133	14	121782540	1.04427185024019e-07
rs344368221	14	124330910	1.07509105371837e-07
rs328014447	14	124332404	1.07509105371837e-07
rs345226951	14	124336923	1.07509105371837e-07
rs345622641	14	124343296	1.07509105371837e-07
rs331001049	14	124350212	1.07509105371837e-07
rs80944071	14	124353052	1.07509105371837e-07
rs342711374	14	124355472	1.07509105371837e-07
rs332479904	14	124358469	1.07509105371837e-07
rs318991189	14	122942325	1.0784494242709e-07
rs326656372	14	123181485	1.0784494242709e-07
rs342572443	14	123207582	1.0784494242709e-07
rs328964809	14	123243134	1.0784494242709e-07
rs319410880	14	123293472	1.0784494242709e-07
rs327068013	14	118856775	1.18239181979657e-07
rs80813432	14	118865676	1.18239181979657e-07
rs332310174	14	119043514	1.25234570963121e-07
rs320358384	14	118762444	1.4838800188612e-07
rs345789459	14	123440908	1.51100558093983e-07
rs327726218	14	122973895	1.58097039229914e-07
rs81478743	14	123004412	1.58097039229914e-07
rs327891285	14	123039716	1.58097039229914e-07
rs344643921	14	123072247	1.58097039229914e-07
rs339843576	14	121431259	1.85791780588605e-07
rs327604594	14	121438209	1.85791780588605e-07
rs330655226	14	121439809	1.85791780588605e-07
rs80797381	14	121954550	1.86804974384082e-07
rs336097557	14	124571039	2.81334274706021e-07
rs320369004	14	121534591	4.21579957585285e-07
rs324105869	14	121545195	5.74957384137325e-07
rs80971392	14	123378986	7.31862564904508e-07
rs341444803	14	123381659	7.31862564904508e-07
rs327389867	14	123391827	7.31862564904508e-07
rs328973001	14	123395536	7.31862564904508e-07
rs340486717	14	121981011	7.48032288307135e-07
rs80850658	14	122363753	7.48032288307135e-07
rs332325529	14	122378201	7.48032288307135e-07
rs326425328	14	122381683	7.48032288307135e-07
rs345560546	14	122397156	7.48032288307135e-07
rs342519306	14	122401061	7.48032288307135e-07
rs344867215	14	122419380	7.48032288307135e-07
rs329994411	14	122998605	9.93611028737081e-07
rs321523990	14	122998888	9.93611028737081e-07

## Sheet: C16_1n-7
SNP	chromosome	position	p-value
rs340458768	14	121565853	5.82957575994481e-18
rs346070306	14	121554591	8.50922684885513e-18
rs80976779	14	121556717	8.50922684885513e-18
rs328603542	14	121561412	8.50922684885513e-18
rs328833619	14	121563196	8.50922684885513e-18
rs346303084	14	121594290	8.50922684885513e-18
rs319268032	14	121596094	8.50922684885513e-18
rs331795518	14	121598335	8.50922684885513e-18
rs708542110	14	121625860	1.59441382661203e-17
rs80958860	14	121629151	1.59441382661203e-17
rs326951483	14	121663604	1.59441382661203e-17
rs318807050	14	121667840	1.59441382661203e-17
rs324361110	14	121673100	1.59441382661203e-17
rs322578113	14	121680312	1.59441382661203e-17
rs334880552	14	121695784	1.59441382661203e-17
rs342046663	14	121697492	1.59441382661203e-17
rs326935955	14	121731212	1.59441382661203e-17
rs329721234	14	121748460	1.59441382661203e-17
rs327439256	14	121759656	1.59441382661203e-17
rs327008954	14	121766701	1.59441382661203e-17
rs318695446	14	121401766	2.04213949174294e-17
rs323268569	14	121400647	3.01740853449174e-17
rs319143447	14	121409505	3.01740853449174e-17
rs327265895	14	121416710	3.01740853449174e-17
rs80840893	14	121418492	3.01740853449174e-17
rs345904812	14	120783270	3.93156238106491e-17
rs690780888	14	121302303	4.29809613253944e-17
AX-116673239	14	121305916	4.29809613253944e-17
AX-116673240	14	121330920	4.29809613253944e-17
rs338471601	14	120664733	4.6239395572841e-17
rs697272556	14	120798214	4.82153113501974e-17
rs334019362	14	120761413	5.58872969336157e-17
rs321614531	14	121916347	6.82321057377065e-17
rs319597223	14	120770318	6.99047069302338e-17
rs80965569	14	120546475	1.10179151654192e-16
rs318243431	14	120643956	1.15225586900035e-16
rs332184564	14	121484618	2.08786166652383e-16
rs81252243	14	121500518	2.08786166652383e-16
rs340226144	14	121505353	2.08786166652383e-16
rs334290403	14	121508700	2.08786166652383e-16
rs81449647	14	121515129	2.08786166652383e-16
rs324551807	14	120613674	3.10481746231118e-16
rs335605811	14	121531809	3.13415577208628e-16
rs323615765	14	121552031	3.13415577208628e-16
rs323336484	14	120633070	3.5570258613316e-16
rs333208602	14	120294972	5.33510685476069e-16
rs341158804	14	121603854	5.52719403662049e-16
AX-116673245	14	121610647	5.52719403662049e-16
AX-116673246	14	121630842	5.52719403662049e-16
rs345311308	14	121657640	5.52719403662049e-16
rs344166660	14	121659779	5.52719403662049e-16
rs327289125	14	121670331	5.52719403662049e-16
rs319709939	14	121674561	5.52719403662049e-16
rs340587182	14	121678167	5.52719403662049e-16
rs333369435	14	121701118	5.52719403662049e-16
rs336466167	14	121702933	5.52719403662049e-16
rs332889706	14	121708849	5.52719403662049e-16
rs329977131	14	121745336	5.52719403662049e-16
rs339025599	14	121764734	5.52719403662049e-16
rs332887146	14	121770494	5.52719403662049e-16
rs320251090	14	121774216	5.52719403662049e-16
rs80835267	14	121945296	5.52719403662049e-16
rs333617077	14	121947040	5.52719403662049e-16
rs711283405	14	121789018	6.35925818604412e-16
rs335045135	14	121799502	6.35925818604412e-16
rs324918797	14	121802381	6.35925818604412e-16
rs339773779	14	121808480	6.35925818604412e-16
rs326242479	14	121809514	6.35925818604412e-16
rs341251592	14	121813916	7.06251712696716e-16
AX-116673247	14	121885281	7.06251712696716e-16
rs332467471	14	121985772	7.06251712696716e-16
rs323477212	14	121996476	7.06251712696716e-16
rs339208136	14	122002501	7.06251712696716e-16
rs334037387	14	122036307	7.06251712696716e-16
rs336679659	14	122037636	7.06251712696716e-16
rs342515268	14	122040586	7.06251712696716e-16
rs325126507	14	122053029	7.06251712696716e-16
rs80988358	14	122053872	7.06251712696716e-16
rs331174536	14	122057052	7.06251712696716e-16
rs320048593	14	122059763	7.06251712696716e-16
rs327474695	14	122063628	7.06251712696716e-16
rs323862965	14	122076891	7.06251712696716e-16
rs333254517	14	122091428	7.06251712696716e-16
rs80807306	14	122096947	7.06251712696716e-16
rs341161640	14	122101344	7.06251712696716e-16
rs344286235	14	122105114	7.06251712696716e-16
rs332636318	14	122106216	7.06251712696716e-16
rs80990273	14	122109256	7.06251712696716e-16
rs321017406	14	122111525	7.06251712696716e-16
rs329257340	14	122115590	7.06251712696716e-16
rs343874043	14	122119743	7.06251712696716e-16
rs333209797	14	122120032	7.06251712696716e-16
rs324018185	14	122131729	7.06251712696716e-16
rs333526595	14	122135136	7.06251712696716e-16
rs345051764	14	122146966	7.06251712696716e-16
rs320927237	14	122150364	7.06251712696716e-16
rs329019099	14	122186282	7.06251712696716e-16
rs343270533	14	122205247	7.06251712696716e-16
rs329265864	14	122232972	7.06251712696716e-16
rs327662598	14	122252549	7.06251712696716e-16
rs323333263	14	122261279	7.06251712696716e-16
rs321455096	14	122273024	7.06251712696716e-16
rs326793659	14	122291460	7.06251712696716e-16
rs337886064	14	122311644	7.06251712696716e-16
rs343521269	14	122316311	7.06251712696716e-16
rs346108756	14	122318328	7.06251712696716e-16
rs339498971	14	122320495	7.06251712696716e-16
rs331676335	14	122332912	7.06251712696716e-16
rs80868414	14	122333346	7.06251712696716e-16
rs321106910	14	122337429	7.06251712696716e-16
rs334318771	14	122340140	7.06251712696716e-16
rs325880597	14	122349769	7.06251712696716e-16
rs342526363	14	120639685	7.12977292179747e-16
rs80955217	14	122390223	7.37598564813287e-16
rs322914229	14	121405751	9.87485633120722e-16
rs81449640	14	121467984	9.87485633120722e-16
rs329611008	14	121475814	9.87485633120722e-16
rs81449642	14	121498384	9.87485633120722e-16
rs80954420	14	123083682	1.34741173540521e-15
rs327728605	14	123136827	1.34741173540521e-15
rs333682122	14	123142349	1.34741173540521e-15
rs339187759	14	123145339	1.34741173540521e-15
rs343620251	14	123147681	1.34741173540521e-15
rs335372220	14	123153840	1.34741173540521e-15
rs319432670	14	123160443	1.34741173540521e-15
rs690756775	14	123163168	1.34741173540521e-15
rs324211960	14	123208628	1.34741173540521e-15
rs318333404	14	123213033	1.34741173540521e-15
rs80996084	14	123214577	1.34741173540521e-15
rs338828604	14	123225704	1.34741173540521e-15
rs328509074	14	123231441	1.34741173540521e-15
rs80887368	14	123234843	1.34741173540521e-15
rs318551204	14	123242376	1.34741173540521e-15
rs341903048	14	123247640	1.34741173540521e-15
rs321989995	14	123268607	1.34741173540521e-15
rs707516791	14	123269656	1.34741173540521e-15
rs328431160	14	123271854	1.34741173540521e-15
rs331569477	14	123286544	1.34741173540521e-15
rs80948585	14	123290079	1.34741173540521e-15
rs344120776	14	123302945	1.34741173540521e-15
rs80883672	14	123309365	1.34741173540521e-15
rs80885716	14	123318264	1.34741173540521e-15
rs332456695	14	123401125	1.34741173540521e-15
rs329062836	14	123413676	1.34741173540521e-15
rs331330682	14	123422607	1.34741173540521e-15
rs340141138	14	123424865	1.34741173540521e-15
rs321608988	14	123426618	1.34741173540521e-15
rs320495877	14	123430421	1.34741173540521e-15
rs332525967	14	123433193	1.34741173540521e-15
rs319849595	14	123436594	1.34741173540521e-15
rs326007780	14	123449039	1.34741173540521e-15
rs344694452	14	123456773	1.34741173540521e-15
rs329534770	14	123458801	1.34741173540521e-15
rs325255646	14	123462601	1.34741173540521e-15
rs337005009	14	123475867	1.34741173540521e-15
rs341245584	14	123517297	1.34741173540521e-15
rs327525816	14	120582712	1.35531157890644e-15
rs701128394	14	120795514	1.35531157890644e-15
rs80891365	14	120972588	1.35531157890644e-15
rs330560770	14	121939643	1.35834873871883e-15
rs704280551	14	121338985	1.37024521027038e-15
rs339585376	14	121345600	1.37024521027038e-15
rs329033416	14	121364217	1.37024521027038e-15
rs80790808	14	121391605	1.37024521027038e-15
rs322859922	14	120445375	1.44951734822864e-15
rs343354631	14	120482457	1.44951734822864e-15
rs330856166	14	120489602	1.44951734822864e-15
rs332653597	14	120500390	1.44951734822864e-15
rs80996278	14	120507969	1.44951734822864e-15
rs344907423	14	120510724	1.44951734822864e-15
rs344480340	14	120515621	1.44951734822864e-15
rs344079379	14	120517662	1.44951734822864e-15
rs333046765	14	120520999	1.44951734822864e-15
rs337790873	14	120530088	1.44951734822864e-15
rs336973997	14	120540321	1.44951734822864e-15
rs332920653	14	120541781	1.44951734822864e-15
rs334632495	14	120580902	1.44951734822864e-15
rs320302345	14	120647928	1.44951734822864e-15
rs346323170	14	120663058	1.44951734822864e-15
rs333308071	14	120734838	1.44951734822864e-15
rs321751714	14	120896901	1.44951734822864e-15
rs326205841	14	120925525	1.44951734822864e-15
AX-116673236	14	120986865	1.44951734822864e-15
rs344421444	14	121359011	1.44951734822864e-15
rs334116980	14	120616642	1.76418774831015e-15
rs319467164	14	120878213	1.76418774831015e-15
rs342136123	14	120932271	1.76418774831015e-15
rs336265551	14	120937253	1.76418774831015e-15
rs335645503	14	120597663	1.7797009429989e-15
rs332467897	14	120893281	1.7797009429989e-15
rs323525118	14	120959084	1.7797009429989e-15
rs336521206	14	120561200	1.86349314905777e-15
rs330693420	14	120574142	1.86349314905777e-15
rs344501941	14	120586005	1.86349314905777e-15
rs80800193	14	120908891	1.86349314905777e-15
rs330184286	14	120921467	1.86349314905777e-15
rs318736335	14	120940643	1.86349314905777e-15
rs345502703	14	120123220	1.91644577889873e-15
rs324628402	14	120125216	1.91644577889873e-15
rs338374745	14	120129071	1.91644577889873e-15
rs333677421	14	120131782	1.91644577889873e-15
rs319520149	14	120134213	1.91644577889873e-15
rs325550864	14	120140586	1.91644577889873e-15
rs332930701	14	120142936	1.91644577889873e-15
rs335886402	14	120147208	1.91644577889873e-15
rs342345389	14	120153076	1.91644577889873e-15
rs338174459	14	120157898	1.91644577889873e-15
rs80937265	14	120161039	1.91644577889873e-15
rs333575781	14	120163559	1.91644577889873e-15
rs331327511	14	120165274	1.91644577889873e-15
rs319458097	14	120168144	1.91644577889873e-15
rs324584972	14	120175162	1.91644577889873e-15
rs343229262	14	120177439	1.91644577889873e-15
rs331507556	14	120180051	1.91644577889873e-15
rs330884205	14	120183259	1.91644577889873e-15
rs345699660	14	120185104	1.91644577889873e-15
rs80955310	14	120188229	1.91644577889873e-15
rs335283330	14	120189485	1.91644577889873e-15
rs334561361	14	120192908	1.91644577889873e-15
rs341870097	14	120196263	1.91644577889873e-15
rs322065459	14	120200083	1.91644577889873e-15
rs333738992	14	120206711	1.91644577889873e-15
rs80855797	14	120210617	1.91644577889873e-15
rs323505742	14	120210937	1.91644577889873e-15
rs80965650	14	120213642	1.91644577889873e-15
rs322270255	14	120216352	1.91644577889873e-15
rs341234123	14	120219997	1.91644577889873e-15
rs340323690	14	120221872	1.91644577889873e-15
rs333832194	14	120225814	1.91644577889873e-15
rs322528963	14	120234189	1.91644577889873e-15
rs340554537	14	120237285	1.91644577889873e-15
rs339038430	14	120247174	1.91644577889873e-15
rs333094134	14	120248659	1.91644577889873e-15
rs340153440	14	120250365	1.91644577889873e-15
rs345746922	14	120253672	1.91644577889873e-15
rs326674964	14	120262506	1.91644577889873e-15
rs346337216	14	120263469	1.91644577889873e-15
rs325241561	14	120272997	1.91644577889873e-15
rs333434825	14	120276135	1.91644577889873e-15
rs322851924	14	120280195	1.91644577889873e-15
rs326943908	14	120298014	1.91644577889873e-15
rs328641435	14	120301886	1.91644577889873e-15
rs323241106	14	120304701	1.91644577889873e-15
rs334398693	14	120306857	1.91644577889873e-15
rs335379161	14	120309724	1.91644577889873e-15
rs343681288	14	120314842	1.91644577889873e-15
rs320708487	14	120318230	1.91644577889873e-15
rs318324825	14	120319191	1.91644577889873e-15
rs332285767	14	120321072	1.91644577889873e-15
rs320463785	14	120324001	1.91644577889873e-15
rs333751099	14	120332596	1.91644577889873e-15
rs326011299	14	120332984	1.91644577889873e-15
rs335612341	14	120343332	1.91644577889873e-15
rs343275165	14	120344690	1.91644577889873e-15
rs320276439	14	120348855	1.91644577889873e-15
rs319491140	14	120351556	1.91644577889873e-15
rs322296131	14	120357293	1.91644577889873e-15
rs330103794	14	120362718	1.91644577889873e-15
rs325477282	14	120367421	1.91644577889873e-15
rs319916922	14	120369905	1.91644577889873e-15
rs345446904	14	120372426	1.91644577889873e-15
rs338749723	14	120377842	1.91644577889873e-15
rs335785701	14	120387234	1.91644577889873e-15
rs333279108	14	120390985	1.91644577889873e-15
rs324769119	14	120400899	1.91644577889873e-15
rs342515979	14	120404204	1.91644577889873e-15
rs337548202	14	120405408	1.91644577889873e-15
rs324630627	14	120441545	1.91644577889873e-15
rs327983660	14	120632433	2.28360962788133e-15
rs338545496	14	120730748	2.42690873552067e-15
rs335443680	14	120952393	2.42690873552067e-15
rs336906352	14	120981966	2.53941166052162e-15
rs334871209	14	120595844	2.97054464703511e-15
rs321397960	14	120636548	3.20311995860356e-15
rs338133538	14	120759913	3.20311995860356e-15
rs333656961	14	120867006	3.20311995860356e-15
rs343828167	14	123115561	3.20521266674107e-15
rs323044378	14	123132672	3.20521266674107e-15
rs324125309	14	123134571	3.20521266674107e-15
rs708566141	14	123139767	3.20521266674107e-15
rs332508901	14	123158772	3.20521266674107e-15
rs323953470	14	123175618	3.20521266674107e-15
rs343563738	14	123204607	3.20521266674107e-15
rs330822520	14	120603934	3.4559112645694e-15
rs336953973	14	120628837	3.4559112645694e-15
rs322230846	14	120861618	4.08414454924582e-15
rs342556406	14	120601894	4.12510209958845e-15
rs343008777	14	120619408	4.12510209958845e-15
rs344154949	14	120625117	4.12510209958845e-15
rs341576519	14	120660929	4.12510209958845e-15
rs339260015	14	120668971	4.12510209958845e-15
rs341461727	14	120774556	4.12510209958845e-15
rs326447285	14	120974798	4.12510209958845e-15
rs326477855	14	120610741	4.39648634477166e-15
rs325623213	14	120776476	4.39648634477166e-15
rs333692659	14	120915478	4.39648634477166e-15
rs329214411	14	120730716	5.67603832052695e-15
rs320777875	14	120963078	5.67603832052695e-15
rs324645992	14	120886176	8.21424817675402e-15
rs320250289	14	120970926	9.12040607262518e-15
rs341785218	14	121968395	1.08454543821761e-14
rs342350994	14	120804031	1.09992843597251e-14
rs705956241	14	121793644	1.18890642705867e-14
rs323247538	14	120558755	1.25035899704792e-14
rs324482349	14	120566069	1.31084407867546e-14
rs80881004	14	121804349	1.76090670316724e-14
rs697985855	14	121813750	1.76090670316724e-14
rs335752070	14	120480024	2.39197627947806e-14
rs326539260	14	120498385	2.39197627947806e-14
rs343387045	14	121828846	3.47757940693876e-14
rs340891387	14	121997621	3.47757940693876e-14
AX-116522696	14	122011901	3.47757940693876e-14
rs332699771	14	122012155	3.47757940693876e-14
rs80883754	14	122046997	3.47757940693876e-14
rs339358097	14	122047679	3.47757940693876e-14
rs323288041	14	122049364	3.47757940693876e-14
rs343889190	14	122070815	3.47757940693876e-14
rs80791021	14	122072563	3.47757940693876e-14
rs325058085	14	122084101	3.47757940693876e-14
rs338828027	14	122099605	3.47757940693876e-14
rs327551038	14	122127304	3.47757940693876e-14
rs335126662	14	122166418	3.47757940693876e-14
rs338779072	14	122172069	3.47757940693876e-14
rs336687490	14	122238082	3.47757940693876e-14
rs344978040	14	122240324	3.47757940693876e-14
rs328786217	14	122242254	3.47757940693876e-14
rs340483488	14	122246159	3.47757940693876e-14
rs335347003	14	122249305	3.47757940693876e-14
rs335600731	14	122255942	3.47757940693876e-14
rs324494944	14	122257258	3.47757940693876e-14
rs330267564	14	122260356	3.47757940693876e-14
rs336384851	14	122270685	3.47757940693876e-14
rs335655209	14	122279650	3.47757940693876e-14
rs344103071	14	122281447	3.47757940693876e-14
rs338774636	14	122286642	3.47757940693876e-14
rs344261184	14	122298230	3.47757940693876e-14
rs319303093	14	122306330	3.47757940693876e-14
rs333940283	14	122310271	3.47757940693876e-14
rs80867923	14	122314291	3.47757940693876e-14
rs80861245	14	122323095	3.47757940693876e-14
rs331288689	14	122358450	3.47757940693876e-14
rs324207996	14	122359662	3.47757940693876e-14
rs344425340	14	122407050	3.65158542411858e-14
rs329364302	14	122415257	3.65158542411858e-14
rs80815886	14	122427131	3.65158542411858e-14
rs327079688	14	122482603	3.65158542411858e-14
rs335128822	14	122506400	3.65158542411858e-14
rs330575327	14	122513207	3.65158542411858e-14
rs80872442	14	122526462	3.65158542411858e-14
rs324820999	14	122530152	3.65158542411858e-14
rs339189170	14	122539260	3.65158542411858e-14
rs339056476	14	122543715	3.65158542411858e-14
rs701793969	14	122545992	3.65158542411858e-14
rs328859191	14	122552142	3.65158542411858e-14
rs323595907	4	63910137	4.2695679459471e-14
rs325727094	14	122461767	4.3220442921081e-14
rs329100761	14	122476436	4.3220442921081e-14
rs345186613	14	121365777	4.69790565808554e-14
rs339004749	14	121368814	4.69790565808554e-14
rs331114375	14	121374271	4.69790565808554e-14
rs80831252	14	121378390	4.69790565808554e-14
rs80800867	14	122667984	8.1189959628737e-14
rs341378114	14	122675667	8.1189959628737e-14
rs322418320	14	122682888	8.1189959628737e-14
rs333574054	14	122684848	8.1189959628737e-14
rs324089890	14	122709873	8.1189959628737e-14
rs341138086	14	122713036	8.1189959628737e-14
rs80853536	14	122719958	8.1189959628737e-14
rs338443548	14	122727065	8.1189959628737e-14
rs339794165	14	122729307	8.1189959628737e-14
rs331761339	14	122730957	8.1189959628737e-14
rs345726748	14	122735952	8.1189959628737e-14
rs337513753	14	122741213	8.1189959628737e-14
rs320129232	14	122748226	8.1189959628737e-14
rs327787084	14	122759271	8.1189959628737e-14
rs331033775	14	122767726	8.1189959628737e-14
rs324768891	14	122772589	8.1189959628737e-14
rs345995788	14	122775323	8.1189959628737e-14
rs331439037	14	122782964	8.1189959628737e-14
rs320743563	14	122787866	8.1189959628737e-14
rs320498947	14	122795899	8.1189959628737e-14
rs329175642	14	122797666	8.1189959628737e-14
rs331616673	14	122801306	8.1189959628737e-14
rs332523139	14	122806324	8.1189959628737e-14
rs330316655	14	122808768	8.1189959628737e-14
rs318426891	14	122812304	8.1189959628737e-14
rs335806831	14	122814105	8.1189959628737e-14
rs319723394	14	122818121	8.1189959628737e-14
rs80946643	14	122819384	8.1189959628737e-14
rs322999327	14	122822419	8.1189959628737e-14
rs336634493	14	122824697	8.1189959628737e-14
rs80805189	14	122831770	8.1189959628737e-14
rs318896269	14	122834183	8.1189959628737e-14
rs333105284	14	122835552	8.1189959628737e-14
rs332903464	14	122840000	8.1189959628737e-14
rs320225466	14	122844713	8.1189959628737e-14
rs334059016	14	122845941	8.1189959628737e-14
rs329486613	14	122850267	8.1189959628737e-14
rs335097019	14	122852406	8.1189959628737e-14
rs328486947	14	122857217	8.1189959628737e-14
rs80940194	14	122861163	8.1189959628737e-14
rs331605354	14	122864252	8.1189959628737e-14
rs335377540	14	122866482	8.1189959628737e-14
rs333817776	14	122870256	8.1189959628737e-14
rs344227329	14	122876609	8.1189959628737e-14
rs324730121	14	122885427	8.1189959628737e-14
rs334246466	14	122888473	8.1189959628737e-14
rs339552269	14	122891553	8.1189959628737e-14
rs337041066	14	122893393	8.1189959628737e-14
rs327478603	14	122896768	8.1189959628737e-14
rs339961484	14	122911799	8.1189959628737e-14
rs341925001	14	122915342	8.1189959628737e-14
rs326673928	14	122919599	8.1189959628737e-14
rs326800078	14	122922771	8.1189959628737e-14
rs319454101	14	122925496	8.1189959628737e-14
rs324443532	14	122927081	8.1189959628737e-14
rs335861914	14	122933699	8.1189959628737e-14
rs80963224	14	122935134	8.1189959628737e-14
rs328868721	14	122937628	8.1189959628737e-14
rs334252127	14	122941141	8.1189959628737e-14
rs340411107	14	122946167	8.1189959628737e-14
rs346194006	14	122946831	8.1189959628737e-14
rs326316426	14	122949608	8.1189959628737e-14
rs80963271	14	122956381	8.1189959628737e-14
rs345141665	14	122969916	1.19815546182407e-13
rs329926423	14	122975514	1.19815546182407e-13
rs330981630	14	122986607	1.19815546182407e-13
rs331980966	14	122989322	1.19815546182407e-13
rs338543759	14	122994141	1.19815546182407e-13
rs334745773	14	123047368	1.19815546182407e-13
rs346291072	14	123061285	1.19815546182407e-13
rs319299777	14	123071353	1.19815546182407e-13
rs331919628	14	123075350	1.19815546182407e-13
rs337206922	14	120394883	1.38483094619039e-13
rs339851632	4	63924000	1.99038964456825e-13
rs339222848	4	63927107	1.99038964456825e-13
rs331715125	4	63928335	1.99038964456825e-13
rs342191841	4	63935484	1.99038964456825e-13
rs327810863	4	63938979	1.99038964456825e-13
rs333850925	4	63945096	1.99038964456825e-13
rs337663559	14	122081048	2.30152262598042e-13
rs337462249	14	123028799	2.38542616983064e-13
rs698347627	4	63877371	2.92278037604888e-13
rs343318538	4	63920689	2.92278037604888e-13
rs81241620	4	63952251	5.51748258440764e-13
rs328032551	4	63957512	5.51748258440764e-13
rs339038125	4	63968900	5.51748258440764e-13
rs713335077	14	120997655	5.51748258440764e-13
rs707462807	14	121011897	5.51748258440764e-13
rs710155800	14	121012148	5.51748258440764e-13
rs703908825	14	121016756	5.51748258440764e-13
rs80968225	14	120474440	5.62768104602069e-13
rs322367438	14	120476267	5.62768104602069e-13
rs320430321	14	123024174	6.44914213854533e-13
rs345597215	14	121590446	9.81984714092201e-13
rs333367366	14	120668055	1.19836054938879e-12
rs320017117	14	120468573	1.21091952354691e-12
rs340093540	14	120489633	3.44421097103453e-12
rs330254124	14	121977011	1.10886251022609e-11
rs340604139	14	121977160	1.10886251022609e-11
rs322219043	4	63959135	2.13413187165337e-11
rs321844900	4	63964858	2.13413187165337e-11
rs331990896	4	63976410	2.13413187165337e-11
rs324628251	4	63980586	2.13413187165337e-11
rs81241716	4	63982652	2.13413187165337e-11
rs319748477	14	122124008	2.50326291619195e-11
rs80987116	14	122124515	2.50326291619195e-11
rs324769084	14	121485915	3.10196099902335e-11
rs333761279	14	121518031	3.10196099902335e-11
rs324464637	14	121521951	3.10196099902335e-11
rs345528533	14	123119493	3.18413099770154e-11
rs329346604	14	123127461	3.18413099770154e-11
rs323931550	14	123102892	3.83107531183233e-11
rs321619562	14	123108753	3.83107531183233e-11
rs341826650	14	123121880	3.83107531183233e-11
rs80986775	14	123130131	3.83107531183233e-11
rs320099943	14	123298002	3.83107531183233e-11
rs328542603	14	123327091	3.83107531183233e-11
rs323266839	14	123345114	3.83107531183233e-11
rs341638672	14	123350055	3.83107531183233e-11
rs80896811	14	123357770	3.83107531183233e-11
rs330494316	14	123359982	3.83107531183233e-11
rs319040122	14	123470870	3.83107531183233e-11
rs318512426	14	123481047	3.83107531183233e-11
rs323519637	14	123486728	3.83107531183233e-11
rs330522546	14	123488542	3.83107531183233e-11
rs80938302	14	123496150	3.83107531183233e-11
rs80894753	14	123498568	3.83107531183233e-11
rs342368540	14	123500456	3.83107531183233e-11
rs339743213	14	123502070	3.83107531183233e-11
rs335157908	14	123511742	3.83107531183233e-11
rs329715314	14	123513883	3.83107531183233e-11
rs320922636	14	120116100	3.97087766637346e-11
rs325955934	4	63988612	5.97693127384756e-11
rs318724654	4	63854793	7.28417411300458e-11
rs322060549	14	123090848	7.95695194465917e-11
rs80909129	14	123094654	7.95695194465917e-11
rs343389022	14	123097737	7.95695194465917e-11
rs333918985	14	123104753	7.95695194465917e-11
rs80804374	14	123106568	7.95695194465917e-11
rs320954713	14	123110819	7.95695194465917e-11
rs329373391	14	123125835	7.95695194465917e-11
rs320245153	14	122931272	1.1194061115102e-10
rs334275765	4	63942750	1.18587653575973e-10
rs341709384	14	121734118	1.19983846305772e-10
rs341717437	4	63992994	1.2594884652015e-10
rs330131016	14	118723449	2.07550334333183e-10
rs334057716	14	118725225	2.07550334333183e-10
rs81284860	14	118728624	2.07550334333183e-10
rs321695049	14	118729672	2.07550334333183e-10
rs81310604	14	118732842	2.07550334333183e-10
rs331495861	14	118735171	2.07550334333183e-10
rs344957716	14	118738769	2.07550334333183e-10
rs339394632	14	118742483	2.07550334333183e-10
rs339348402	14	118744155	2.07550334333183e-10
rs327535600	14	118756684	2.07550334333183e-10
rs81345405	14	118760633	2.07550334333183e-10
rs334046065	14	118766349	2.07550334333183e-10
rs320945542	14	118784498	2.07550334333183e-10
rs339797243	14	118798653	2.07550334333183e-10
rs344059883	14	118806768	2.07550334333183e-10
rs330857537	14	118819426	2.07550334333183e-10
rs336653538	14	118825577	2.07550334333183e-10
rs326039239	14	118827357	2.07550334333183e-10
rs324646102	14	120799865	2.48663609615726e-10
rs340401299	14	119000029	3.21255001341067e-10
rs341191712	14	118472320	3.59100467530524e-10
rs343551733	14	118617965	3.59100467530524e-10
rs340418042	14	118620301	3.59100467530524e-10
rs336901387	14	118623377	3.59100467530524e-10
rs80950043	14	118625951	3.59100467530524e-10
rs325008670	14	118628988	3.59100467530524e-10
rs333050964	14	118635182	3.59100467530524e-10
rs80816373	14	118637605	3.59100467530524e-10
rs343636991	14	122458285	4.99579288241271e-10
rs338669179	14	120269180	7.32688493196278e-10
rs345025548	14	120397970	7.32688493196278e-10
rs333132106	14	120415032	9.76642771505501e-10
rs334549500	14	120419016	9.76642771505501e-10
rs334145697	14	120436097	9.76642771505501e-10
rs80853351	14	120439354	9.76642771505501e-10
rs337872774	14	124384662	2.86124977635132e-09
rs334833396	14	124394132	2.86124977635132e-09
rs318264182	14	124399016	2.86124977635132e-09
rs331374234	14	124399075	2.86124977635132e-09
rs324105869	14	121545195	4.16061208384558e-09
rs325948547	14	122679073	4.38350843399477e-09
rs320369004	14	121534591	5.56454960435108e-09
rs327068013	14	118856775	7.03867583589343e-09
rs80813432	14	118865676	7.03867583589343e-09
rs338475581	14	123373431	9.30253102583004e-09
rs80802588	14	123375469	9.30253102583004e-09
rs327841506	14	123398667	9.30253102583004e-09
rs343495528	14	123405122	9.30253102583004e-09
rs319951380	14	123408279	9.30253102583004e-09
rs80894286	14	123409339	9.30253102583004e-09
rs344348623	14	123411500	9.30253102583004e-09
rs341108771	14	119018103	1.27755973440637e-08
rs318523596	14	119019400	1.27755973440637e-08
rs329394021	14	119025436	1.27755973440637e-08
rs343286945	14	119086231	3.02652760792574e-08
rs327690954	14	121569080	3.48337561603378e-08
rs334489544	14	123778394	3.97822318068581e-08
rs331415842	14	123825403	3.97822318068581e-08
rs343367396	14	123826984	3.97822318068581e-08
rs319282465	14	123831191	3.97822318068581e-08
rs319350676	14	123833274	3.97822318068581e-08
rs326715389	14	123840649	3.97822318068581e-08
rs336458052	14	123849638	3.97822318068581e-08
rs80811109	14	123854884	3.97822318068581e-08
rs334809297	14	123857113	3.97822318068581e-08
rs319174612	14	123862470	3.97822318068581e-08
rs328096566	14	123866341	3.97822318068581e-08
rs331706996	14	123869930	3.97822318068581e-08
rs339845263	14	123872810	3.97822318068581e-08
rs342843091	14	123885329	3.97822318068581e-08
rs328966079	14	123960309	3.97822318068581e-08
rs342963591	14	120550908	5.76314247537281e-08
rs344439988	14	123854253	6.38479557176553e-08
rs332310174	14	119043514	7.44862294997343e-08
rs319056804	14	118094737	9.29146073896406e-08
rs344368221	14	124330910	1.37481109905632e-07
rs328014447	14	124332404	1.37481109905632e-07
rs345226951	14	124336923	1.37481109905632e-07
rs345622641	14	124343296	1.37481109905632e-07
rs331001049	14	124350212	1.37481109905632e-07
rs80944071	14	124353052	1.37481109905632e-07
rs342711374	14	124355472	1.37481109905632e-07
rs332479904	14	124358469	1.37481109905632e-07
rs80997599	14	118097275	1.4023469625715e-07
rs323099369	14	118104533	1.4023469625715e-07
rs318499831	14	118107346	1.4023469625715e-07
rs331914509	14	118108847	1.4023469625715e-07
rs340633148	14	118112993	1.4023469625715e-07
rs327243305	14	118115949	1.4023469625715e-07
rs320653967	14	118118809	1.4023469625715e-07
rs325627827	14	118122578	1.4023469625715e-07
rs338718052	14	118125775	1.4023469625715e-07
rs320152973	14	118128908	1.4023469625715e-07
rs346268118	14	118131505	1.4023469625715e-07
rs325918734	14	118133767	1.4023469625715e-07
rs326983654	14	118135874	1.4023469625715e-07
rs330370296	14	118138505	1.4023469625715e-07
rs81318985	14	118140783	1.4023469625715e-07
rs337591514	14	118143665	1.4023469625715e-07
rs337562082	14	118151746	1.4023469625715e-07
rs339332724	14	118153601	1.4023469625715e-07
rs333709550	14	118157415	1.4023469625715e-07
rs330465089	14	124296103	1.64451927316318e-07
rs342119139	14	124305313	1.64451927316318e-07
rs320810676	14	121664679	1.69690080983503e-07
rs336097557	14	124571039	1.76377869631969e-07
rs81323125	14	118167891	2.63691251099129e-07
rs329372724	14	118174847	2.63691251099129e-07
rs338155052	14	124149913	3.05530926298794e-07
rs320427450	14	124153573	3.05530926298794e-07
rs338283790	14	124170416	3.05530926298794e-07
rs335238329	14	124173652	3.05530926298794e-07
rs320353170	14	124180377	3.05530926298794e-07
rs336180949	14	124182957	3.05530926298794e-07
rs322399158	14	124185508	3.05530926298794e-07
rs332157521	14	124188715	3.05530926298794e-07
rs323560282	14	124191158	3.05530926298794e-07
rs331261803	14	124194505	3.05530926298794e-07
rs335902499	14	124195158	3.05530926298794e-07
rs322220131	14	124198339	3.05530926298794e-07
rs334300549	14	124202494	3.05530926298794e-07
rs342295828	14	124204467	3.05530926298794e-07
rs319966641	14	124207071	3.05530926298794e-07
rs341444708	14	118347181	4.34912996465366e-07
rs80910389	14	119028054	5.62799008899205e-07
rs324142094	14	117640921	5.72871026660498e-07
rs331722449	14	117650849	5.72871026660498e-07
rs336473689	14	117678559	5.72871026660498e-07
rs341394094	14	117849189	5.72871026660498e-07
rs329886504	14	117933886	5.72871026660498e-07
rs335641302	14	117937390	5.72871026660498e-07
rs322605179	14	117941519	5.72871026660498e-07
rs332611378	14	117943776	5.72871026660498e-07
rs344263204	14	117945407	5.72871026660498e-07
rs80975589	14	117949587	5.72871026660498e-07
rs338620901	14	117956769	5.72871026660498e-07
rs345455342	14	117959155	5.72871026660498e-07
rs331303657	14	117961075	5.72871026660498e-07
rs335232374	14	117963465	5.72871026660498e-07
rs319299116	14	117971084	5.72871026660498e-07
rs339322115	14	117996154	5.72871026660498e-07
rs80903001	14	118006681	5.72871026660498e-07
rs325140859	14	118022458	5.72871026660498e-07
rs329822244	14	118040644	5.72871026660498e-07
rs321142462	14	118049657	5.72871026660498e-07
rs331686368	14	118057492	5.72871026660498e-07
rs332977902	14	118059315	5.72871026660498e-07
rs80838277	14	118070357	5.72871026660498e-07
rs80816780	14	118072947	5.72871026660498e-07
rs325997287	14	118077434	5.72871026660498e-07
rs322603395	14	118080199	5.72871026660498e-07
rs322168612	14	118084045	5.72871026660498e-07
rs329994411	14	122998605	7.52247045081175e-07
rs321523990	14	122998888	7.52247045081175e-07
rs80971392	14	123378986	7.94174294534784e-07
rs341444803	14	123381659	7.94174294534784e-07
rs327389867	14	123391827	7.94174294534784e-07
rs328973001	14	123395536	7.94174294534784e-07
rs327726218	14	122973895	9.57358657269104e-07
rs81478743	14	123004412	9.57358657269104e-07
rs327891285	14	123039716	9.57358657269104e-07
rs344643921	14	123072247	9.57358657269104e-07
rs322164484	14	119000876	9.81822850374448e-07

## Sheet: C18_0
SNP	chromosome	position	p-value
rs318695446	14	121401766	1.6274724393727e-21
rs318243431	14	120643956	3.42695360894071e-21
rs80965569	14	120546475	6.46849095428788e-21
rs319597223	14	120770318	9.23948997218406e-21
rs345904812	14	120783270	9.25443604610009e-21
rs338471601	14	120664733	9.99068787440754e-21
rs340458768	14	121565853	1.16159894348724e-20
rs697272556	14	120798214	1.62901648017909e-20
rs334019362	14	120761413	1.70646711046998e-20
rs346070306	14	121554591	2.60346052628368e-20
rs80976779	14	121556717	2.60346052628368e-20
rs328603542	14	121561412	2.60346052628368e-20
rs328833619	14	121563196	2.60346052628368e-20
rs346303084	14	121594290	2.60346052628368e-20
rs319268032	14	121596094	2.60346052628368e-20
rs331795518	14	121598335	2.60346052628368e-20
rs708542110	14	121625860	6.00416342797705e-20
rs80958860	14	121629151	6.00416342797705e-20
rs326951483	14	121663604	6.00416342797705e-20
rs318807050	14	121667840	6.00416342797705e-20
rs324361110	14	121673100	6.00416342797705e-20
rs322578113	14	121680312	6.00416342797705e-20
rs334880552	14	121695784	6.00416342797705e-20
rs342046663	14	121697492	6.00416342797705e-20
rs326935955	14	121731212	6.00416342797705e-20
rs329721234	14	121748460	6.00416342797705e-20
rs327439256	14	121759656	6.00416342797705e-20
rs327008954	14	121766701	6.00416342797705e-20
rs323268569	14	121400647	7.0193546306586e-20
rs319143447	14	121409505	7.0193546306586e-20
rs327265895	14	121416710	7.0193546306586e-20
rs80840893	14	121418492	7.0193546306586e-20
rs690780888	14	121302303	8.35829022018641e-20
AX-116673239	14	121305916	8.35829022018641e-20
AX-116673240	14	121330920	8.35829022018641e-20
rs323336484	14	120633070	8.79896458916766e-20
rs324551807	14	120613674	8.97813578951472e-20
rs342526363	14	120639685	1.26035872409527e-19
rs332184564	14	121484618	4.52262625279927e-19
rs81252243	14	121500518	4.52262625279927e-19
rs340226144	14	121505353	4.52262625279927e-19
rs334290403	14	121508700	4.52262625279927e-19
rs81449647	14	121515129	4.52262625279927e-19
rs704280551	14	121338985	4.74371625390503e-19
rs339585376	14	121345600	4.74371625390503e-19
rs329033416	14	121364217	4.74371625390503e-19
rs80790808	14	121391605	4.74371625390503e-19
rs335605811	14	121531809	1.16447434688343e-18
rs323615765	14	121552031	1.16447434688343e-18
rs711283405	14	121789018	1.50229933794271e-18
rs335045135	14	121799502	1.50229933794271e-18
rs324918797	14	121802381	1.50229933794271e-18
rs339773779	14	121808480	1.50229933794271e-18
rs326242479	14	121809514	1.50229933794271e-18
rs341158804	14	121603854	2.49096283580417e-18
AX-116673245	14	121610647	2.49096283580417e-18
AX-116673246	14	121630842	2.49096283580417e-18
rs345311308	14	121657640	2.49096283580417e-18
rs344166660	14	121659779	2.49096283580417e-18
rs327289125	14	121670331	2.49096283580417e-18
rs319709939	14	121674561	2.49096283580417e-18
rs340587182	14	121678167	2.49096283580417e-18
rs333369435	14	121701118	2.49096283580417e-18
rs336466167	14	121702933	2.49096283580417e-18
rs332889706	14	121708849	2.49096283580417e-18
rs329977131	14	121745336	2.49096283580417e-18
rs339025599	14	121764734	2.49096283580417e-18
rs332887146	14	121770494	2.49096283580417e-18
rs320251090	14	121774216	2.49096283580417e-18
rs80835267	14	121945296	2.49096283580417e-18
rs333617077	14	121947040	2.49096283580417e-18
rs322914229	14	121405751	2.62200084195016e-18
rs81449640	14	121467984	2.62200084195016e-18
rs329611008	14	121475814	2.62200084195016e-18
rs81449642	14	121498384	2.62200084195016e-18
rs327983660	14	120632433	2.98388053241596e-18
rs335645503	14	120597663	3.14370375280254e-18
rs332467897	14	120893281	3.14370375280254e-18
rs323525118	14	120959084	3.14370375280254e-18
rs321614531	14	121916347	3.17371973214387e-18
rs322859922	14	120445375	3.32160319984198e-18
rs343354631	14	120482457	3.32160319984198e-18
rs330856166	14	120489602	3.32160319984198e-18
rs332653597	14	120500390	3.32160319984198e-18
rs80996278	14	120507969	3.32160319984198e-18
rs344907423	14	120510724	3.32160319984198e-18
rs344480340	14	120515621	3.32160319984198e-18
rs344079379	14	120517662	3.32160319984198e-18
rs333046765	14	120520999	3.32160319984198e-18
rs337790873	14	120530088	3.32160319984198e-18
rs336973997	14	120540321	3.32160319984198e-18
rs332920653	14	120541781	3.32160319984198e-18
rs334632495	14	120580902	3.32160319984198e-18
rs320302345	14	120647928	3.32160319984198e-18
rs346323170	14	120663058	3.32160319984198e-18
rs333308071	14	120734838	3.32160319984198e-18
rs321751714	14	120896901	3.32160319984198e-18
rs326205841	14	120925525	3.32160319984198e-18
AX-116673236	14	120986865	3.32160319984198e-18
rs344421444	14	121359011	3.32160319984198e-18
rs323595907	4	63910137	3.40426648888426e-18
rs327525816	14	120582712	3.72682647083612e-18
rs701128394	14	120795514	3.72682647083612e-18
rs80891365	14	120972588	3.72682647083612e-18
rs338545496	14	120730748	6.21084456891243e-18
rs335443680	14	120952393	6.21084456891243e-18
rs330560770	14	121939643	6.37915068133657e-18
rs336521206	14	120561200	6.54356244877601e-18
rs330693420	14	120574142	6.54356244877601e-18
rs344501941	14	120586005	6.54356244877601e-18
rs80800193	14	120908891	6.54356244877601e-18
rs330184286	14	120921467	6.54356244877601e-18
rs318736335	14	120940643	6.54356244877601e-18
rs322230846	14	120861618	7.21231127166222e-18
rs334116980	14	120616642	7.50288076175304e-18
rs319467164	14	120878213	7.50288076175304e-18
rs342136123	14	120932271	7.50288076175304e-18
rs336265551	14	120937253	7.50288076175304e-18
rs339851632	4	63924000	9.06434250428424e-18
rs339222848	4	63927107	9.06434250428424e-18
rs331715125	4	63928335	9.06434250428424e-18
rs342191841	4	63935484	9.06434250428424e-18
rs327810863	4	63938979	9.06434250428424e-18
rs333850925	4	63945096	9.06434250428424e-18
rs698347627	4	63877371	1.48879418554577e-17
rs343318538	4	63920689	1.48879418554577e-17
rs333208602	14	120294972	1.50254501591181e-17
rs342350994	14	120804031	1.5319534746164e-17
rs320250289	14	120970926	1.69012897613247e-17
rs330822520	14	120603934	2.04349267558065e-17
rs336953973	14	120628837	2.04349267558065e-17
rs336906352	14	120981966	2.05996058300224e-17
rs321397960	14	120636548	2.24425374855973e-17
rs338133538	14	120759913	2.24425374855973e-17
rs333656961	14	120867006	2.24425374855973e-17
rs345502703	14	120123220	2.51618687614131e-17
rs324628402	14	120125216	2.51618687614131e-17
rs338374745	14	120129071	2.51618687614131e-17
rs333677421	14	120131782	2.51618687614131e-17
rs319520149	14	120134213	2.51618687614131e-17
rs325550864	14	120140586	2.51618687614131e-17
rs332930701	14	120142936	2.51618687614131e-17
rs335886402	14	120147208	2.51618687614131e-17
rs342345389	14	120153076	2.51618687614131e-17
rs338174459	14	120157898	2.51618687614131e-17
rs80937265	14	120161039	2.51618687614131e-17
rs333575781	14	120163559	2.51618687614131e-17
rs331327511	14	120165274	2.51618687614131e-17
rs319458097	14	120168144	2.51618687614131e-17
rs324584972	14	120175162	2.51618687614131e-17
rs343229262	14	120177439	2.51618687614131e-17
rs331507556	14	120180051	2.51618687614131e-17
rs330884205	14	120183259	2.51618687614131e-17
rs345699660	14	120185104	2.51618687614131e-17
rs80955310	14	120188229	2.51618687614131e-17
rs335283330	14	120189485	2.51618687614131e-17
rs334561361	14	120192908	2.51618687614131e-17
rs341870097	14	120196263	2.51618687614131e-17
rs322065459	14	120200083	2.51618687614131e-17
rs333738992	14	120206711	2.51618687614131e-17
rs80855797	14	120210617	2.51618687614131e-17
rs323505742	14	120210937	2.51618687614131e-17
rs80965650	14	120213642	2.51618687614131e-17
rs322270255	14	120216352	2.51618687614131e-17
rs341234123	14	120219997	2.51618687614131e-17
rs340323690	14	120221872	2.51618687614131e-17
rs333832194	14	120225814	2.51618687614131e-17
rs322528963	14	120234189	2.51618687614131e-17
rs340554537	14	120237285	2.51618687614131e-17
rs339038430	14	120247174	2.51618687614131e-17
rs333094134	14	120248659	2.51618687614131e-17
rs340153440	14	120250365	2.51618687614131e-17
rs345746922	14	120253672	2.51618687614131e-17
rs326674964	14	120262506	2.51618687614131e-17
rs346337216	14	120263469	2.51618687614131e-17
rs325241561	14	120272997	2.51618687614131e-17
rs333434825	14	120276135	2.51618687614131e-17
rs322851924	14	120280195	2.51618687614131e-17
rs326943908	14	120298014	2.51618687614131e-17
rs328641435	14	120301886	2.51618687614131e-17
rs323241106	14	120304701	2.51618687614131e-17
rs334398693	14	120306857	2.51618687614131e-17
rs335379161	14	120309724	2.51618687614131e-17
rs343681288	14	120314842	2.51618687614131e-17
rs320708487	14	120318230	2.51618687614131e-17
rs318324825	14	120319191	2.51618687614131e-17
rs332285767	14	120321072	2.51618687614131e-17
rs320463785	14	120324001	2.51618687614131e-17
rs333751099	14	120332596	2.51618687614131e-17
rs326011299	14	120332984	2.51618687614131e-17
rs335612341	14	120343332	2.51618687614131e-17
rs343275165	14	120344690	2.51618687614131e-17
rs320276439	14	120348855	2.51618687614131e-17
rs319491140	14	120351556	2.51618687614131e-17
rs322296131	14	120357293	2.51618687614131e-17
rs330103794	14	120362718	2.51618687614131e-17
rs325477282	14	120367421	2.51618687614131e-17
rs319916922	14	120369905	2.51618687614131e-17
rs345446904	14	120372426	2.51618687614131e-17
rs338749723	14	120377842	2.51618687614131e-17
rs335785701	14	120387234	2.51618687614131e-17
rs333279108	14	120390985	2.51618687614131e-17
rs324769119	14	120400899	2.51618687614131e-17
rs342515979	14	120404204	2.51618687614131e-17
rs337548202	14	120405408	2.51618687614131e-17
rs324630627	14	120441545	2.51618687614131e-17
rs341251592	14	121813916	2.57120186007851e-17
AX-116673247	14	121885281	2.57120186007851e-17
rs332467471	14	121985772	2.57120186007851e-17
rs323477212	14	121996476	2.57120186007851e-17
rs339208136	14	122002501	2.57120186007851e-17
rs334037387	14	122036307	2.57120186007851e-17
rs336679659	14	122037636	2.57120186007851e-17
rs342515268	14	122040586	2.57120186007851e-17
rs325126507	14	122053029	2.57120186007851e-17
rs80988358	14	122053872	2.57120186007851e-17
rs331174536	14	122057052	2.57120186007851e-17
rs320048593	14	122059763	2.57120186007851e-17
rs327474695	14	122063628	2.57120186007851e-17
rs323862965	14	122076891	2.57120186007851e-17
rs333254517	14	122091428	2.57120186007851e-17
rs80807306	14	122096947	2.57120186007851e-17
rs341161640	14	122101344	2.57120186007851e-17
rs344286235	14	122105114	2.57120186007851e-17
rs332636318	14	122106216	2.57120186007851e-17
rs80990273	14	122109256	2.57120186007851e-17
rs321017406	14	122111525	2.57120186007851e-17
rs329257340	14	122115590	2.57120186007851e-17
rs343874043	14	122119743	2.57120186007851e-17
rs333209797	14	122120032	2.57120186007851e-17
rs324018185	14	122131729	2.57120186007851e-17
rs333526595	14	122135136	2.57120186007851e-17
rs345051764	14	122146966	2.57120186007851e-17
rs320927237	14	122150364	2.57120186007851e-17
rs329019099	14	122186282	2.57120186007851e-17
rs343270533	14	122205247	2.57120186007851e-17
rs329265864	14	122232972	2.57120186007851e-17
rs327662598	14	122252549	2.57120186007851e-17
rs323333263	14	122261279	2.57120186007851e-17
rs321455096	14	122273024	2.57120186007851e-17
rs326793659	14	122291460	2.57120186007851e-17
rs337886064	14	122311644	2.57120186007851e-17
rs343521269	14	122316311	2.57120186007851e-17
rs346108756	14	122318328	2.57120186007851e-17
rs339498971	14	122320495	2.57120186007851e-17
rs331676335	14	122332912	2.57120186007851e-17
rs80868414	14	122333346	2.57120186007851e-17
rs321106910	14	122337429	2.57120186007851e-17
rs334318771	14	122340140	2.57120186007851e-17
rs325880597	14	122349769	2.57120186007851e-17
rs705956241	14	121793644	2.72459609612463e-17
rs345186613	14	121365777	3.28426426456617e-17
rs339004749	14	121368814	3.28426426456617e-17
rs331114375	14	121374271	3.28426426456617e-17
rs80831252	14	121378390	3.28426426456617e-17
rs329214411	14	120730716	3.63919476834672e-17
rs320777875	14	120963078	3.63919476834672e-17
rs80955217	14	122390223	3.76259358574067e-17
rs326477855	14	120610741	3.91946730889913e-17
rs325623213	14	120776476	3.91946730889913e-17
rs333692659	14	120915478	3.91946730889913e-17
rs324482349	14	120566069	3.93030824673773e-17
rs342556406	14	120601894	4.39622171731248e-17
rs343008777	14	120619408	4.39622171731248e-17
rs344154949	14	120625117	4.39622171731248e-17
rs341576519	14	120660929	4.39622171731248e-17
rs339260015	14	120668971	4.39622171731248e-17
rs341461727	14	120774556	4.39622171731248e-17
rs326447285	14	120974798	4.39622171731248e-17
rs323247538	14	120558755	4.72004059124674e-17
rs324645992	14	120886176	4.88244875937112e-17
rs80954420	14	123083682	4.91233120311986e-17
rs327728605	14	123136827	4.91233120311986e-17
rs333682122	14	123142349	4.91233120311986e-17
rs339187759	14	123145339	4.91233120311986e-17
rs343620251	14	123147681	4.91233120311986e-17
rs335372220	14	123153840	4.91233120311986e-17
rs319432670	14	123160443	4.91233120311986e-17
rs690756775	14	123163168	4.91233120311986e-17
rs324211960	14	123208628	4.91233120311986e-17
rs318333404	14	123213033	4.91233120311986e-17
rs80996084	14	123214577	4.91233120311986e-17
rs338828604	14	123225704	4.91233120311986e-17
rs328509074	14	123231441	4.91233120311986e-17
rs80887368	14	123234843	4.91233120311986e-17
rs318551204	14	123242376	4.91233120311986e-17
rs341903048	14	123247640	4.91233120311986e-17
rs321989995	14	123268607	4.91233120311986e-17
rs707516791	14	123269656	4.91233120311986e-17
rs328431160	14	123271854	4.91233120311986e-17
rs331569477	14	123286544	4.91233120311986e-17
rs80948585	14	123290079	4.91233120311986e-17
rs344120776	14	123302945	4.91233120311986e-17
rs80883672	14	123309365	4.91233120311986e-17
rs80885716	14	123318264	4.91233120311986e-17
rs332456695	14	123401125	4.91233120311986e-17
rs329062836	14	123413676	4.91233120311986e-17
rs331330682	14	123422607	4.91233120311986e-17
rs340141138	14	123424865	4.91233120311986e-17
rs321608988	14	123426618	4.91233120311986e-17
rs320495877	14	123430421	4.91233120311986e-17
rs332525967	14	123433193	4.91233120311986e-17
rs319849595	14	123436594	4.91233120311986e-17
rs326007780	14	123449039	4.91233120311986e-17
rs344694452	14	123456773	4.91233120311986e-17
rs329534770	14	123458801	4.91233120311986e-17
rs325255646	14	123462601	4.91233120311986e-17
rs337005009	14	123475867	4.91233120311986e-17
rs341245584	14	123517297	4.91233120311986e-17
rs334871209	14	120595844	5.07702970759645e-17
rs80881004	14	121804349	5.21150459666983e-17
rs697985855	14	121813750	5.21150459666983e-17
rs341785218	14	121968395	7.22372458195754e-17
rs335752070	14	120480024	7.78590703314718e-17
rs326539260	14	120498385	7.78590703314718e-17
rs343828167	14	123115561	2.95290382856289e-16
rs323044378	14	123132672	2.95290382856289e-16
rs324125309	14	123134571	2.95290382856289e-16
rs708566141	14	123139767	2.95290382856289e-16
rs332508901	14	123158772	2.95290382856289e-16
rs323953470	14	123175618	2.95290382856289e-16
rs343563738	14	123204607	2.95290382856289e-16
rs81241620	4	63952251	4.85576612985481e-16
rs328032551	4	63957512	4.85576612985481e-16
rs339038125	4	63968900	4.85576612985481e-16
rs713335077	14	120997655	4.85576612985481e-16
rs707462807	14	121011897	4.85576612985481e-16
rs710155800	14	121012148	4.85576612985481e-16
rs703908825	14	121016756	4.85576612985481e-16
rs80968225	14	120474440	7.05202153668598e-16
rs322367438	14	120476267	7.05202153668598e-16
rs337206922	14	120394883	1.20378876637337e-15
rs343387045	14	121828846	1.56161927291477e-15
rs340891387	14	121997621	1.56161927291477e-15
AX-116522696	14	122011901	1.56161927291477e-15
rs332699771	14	122012155	1.56161927291477e-15
rs80883754	14	122046997	1.56161927291477e-15
rs339358097	14	122047679	1.56161927291477e-15
rs323288041	14	122049364	1.56161927291477e-15
rs343889190	14	122070815	1.56161927291477e-15
rs80791021	14	122072563	1.56161927291477e-15
rs325058085	14	122084101	1.56161927291477e-15
rs338828027	14	122099605	1.56161927291477e-15
rs327551038	14	122127304	1.56161927291477e-15
rs335126662	14	122166418	1.56161927291477e-15
rs338779072	14	122172069	1.56161927291477e-15
rs336687490	14	122238082	1.56161927291477e-15
rs344978040	14	122240324	1.56161927291477e-15
rs328786217	14	122242254	1.56161927291477e-15
rs340483488	14	122246159	1.56161927291477e-15
rs335347003	14	122249305	1.56161927291477e-15
rs335600731	14	122255942	1.56161927291477e-15
rs324494944	14	122257258	1.56161927291477e-15
rs330267564	14	122260356	1.56161927291477e-15
rs336384851	14	122270685	1.56161927291477e-15
rs335655209	14	122279650	1.56161927291477e-15
rs344103071	14	122281447	1.56161927291477e-15
rs338774636	14	122286642	1.56161927291477e-15
rs344261184	14	122298230	1.56161927291477e-15
rs319303093	14	122306330	1.56161927291477e-15
rs333940283	14	122310271	1.56161927291477e-15
rs80867923	14	122314291	1.56161927291477e-15
rs80861245	14	122323095	1.56161927291477e-15
rs331288689	14	122358450	1.56161927291477e-15
rs324207996	14	122359662	1.56161927291477e-15
rs344425340	14	122407050	2.27275955501874e-15
rs329364302	14	122415257	2.27275955501874e-15
rs80815886	14	122427131	2.27275955501874e-15
rs327079688	14	122482603	2.27275955501874e-15
rs335128822	14	122506400	2.27275955501874e-15
rs330575327	14	122513207	2.27275955501874e-15
rs80872442	14	122526462	2.27275955501874e-15
rs324820999	14	122530152	2.27275955501874e-15
rs339189170	14	122539260	2.27275955501874e-15
rs339056476	14	122543715	2.27275955501874e-15
rs701793969	14	122545992	2.27275955501874e-15
rs328859191	14	122552142	2.27275955501874e-15
rs320017117	14	120468573	2.5126214672096e-15
rs333367366	14	120668055	2.56856519193904e-15
rs80800867	14	122667984	4.09610675911026e-15
rs341378114	14	122675667	4.09610675911026e-15
rs322418320	14	122682888	4.09610675911026e-15
rs333574054	14	122684848	4.09610675911026e-15
rs324089890	14	122709873	4.09610675911026e-15
rs341138086	14	122713036	4.09610675911026e-15
rs80853536	14	122719958	4.09610675911026e-15
rs338443548	14	122727065	4.09610675911026e-15
rs339794165	14	122729307	4.09610675911026e-15
rs331761339	14	122730957	4.09610675911026e-15
rs345726748	14	122735952	4.09610675911026e-15
rs337513753	14	122741213	4.09610675911026e-15
rs320129232	14	122748226	4.09610675911026e-15
rs327787084	14	122759271	4.09610675911026e-15
rs331033775	14	122767726	4.09610675911026e-15
rs324768891	14	122772589	4.09610675911026e-15
rs345995788	14	122775323	4.09610675911026e-15
rs331439037	14	122782964	4.09610675911026e-15
rs320743563	14	122787866	4.09610675911026e-15
rs320498947	14	122795899	4.09610675911026e-15
rs329175642	14	122797666	4.09610675911026e-15
rs331616673	14	122801306	4.09610675911026e-15
rs332523139	14	122806324	4.09610675911026e-15
rs330316655	14	122808768	4.09610675911026e-15
rs318426891	14	122812304	4.09610675911026e-15
rs335806831	14	122814105	4.09610675911026e-15
rs319723394	14	122818121	4.09610675911026e-15
rs80946643	14	122819384	4.09610675911026e-15
rs322999327	14	122822419	4.09610675911026e-15
rs336634493	14	122824697	4.09610675911026e-15
rs80805189	14	122831770	4.09610675911026e-15
rs318896269	14	122834183	4.09610675911026e-15
rs333105284	14	122835552	4.09610675911026e-15
rs332903464	14	122840000	4.09610675911026e-15
rs320225466	14	122844713	4.09610675911026e-15
rs334059016	14	122845941	4.09610675911026e-15
rs329486613	14	122850267	4.09610675911026e-15
rs335097019	14	122852406	4.09610675911026e-15
rs328486947	14	122857217	4.09610675911026e-15
rs80940194	14	122861163	4.09610675911026e-15
rs331605354	14	122864252	4.09610675911026e-15
rs335377540	14	122866482	4.09610675911026e-15
rs333817776	14	122870256	4.09610675911026e-15
rs344227329	14	122876609	4.09610675911026e-15
rs324730121	14	122885427	4.09610675911026e-15
rs334246466	14	122888473	4.09610675911026e-15
rs339552269	14	122891553	4.09610675911026e-15
rs337041066	14	122893393	4.09610675911026e-15
rs327478603	14	122896768	4.09610675911026e-15
rs339961484	14	122911799	4.09610675911026e-15
rs341925001	14	122915342	4.09610675911026e-15
rs326673928	14	122919599	4.09610675911026e-15
rs326800078	14	122922771	4.09610675911026e-15
rs319454101	14	122925496	4.09610675911026e-15
rs324443532	14	122927081	4.09610675911026e-15
rs335861914	14	122933699	4.09610675911026e-15
rs80963224	14	122935134	4.09610675911026e-15
rs328868721	14	122937628	4.09610675911026e-15
rs334252127	14	122941141	4.09610675911026e-15
rs340411107	14	122946167	4.09610675911026e-15
rs346194006	14	122946831	4.09610675911026e-15
rs326316426	14	122949608	4.09610675911026e-15
rs80963271	14	122956381	4.09610675911026e-15
rs340093540	14	120489633	4.11268017500934e-15
rs345141665	14	122969916	8.21200182708468e-15
rs329926423	14	122975514	8.21200182708468e-15
rs330981630	14	122986607	8.21200182708468e-15
rs331980966	14	122989322	8.21200182708468e-15
rs338543759	14	122994141	8.21200182708468e-15
rs334745773	14	123047368	8.21200182708468e-15
rs346291072	14	123061285	8.21200182708468e-15
rs319299777	14	123071353	8.21200182708468e-15
rs331919628	14	123075350	8.21200182708468e-15
rs345597215	14	121590446	1.43193906135297e-14
rs325727094	14	122461767	1.76978201431564e-14
rs329100761	14	122476436	1.76978201431564e-14
rs337462249	14	123028799	2.26418244740471e-14
rs318724654	4	63854793	3.36148399454998e-14
rs322219043	4	63959135	3.76021865467139e-14
rs321844900	4	63964858	3.76021865467139e-14
rs331990896	4	63976410	3.76021865467139e-14
rs324628251	4	63980586	3.76021865467139e-14
rs81241716	4	63982652	3.76021865467139e-14
rs337663559	14	122081048	4.01469577310307e-14
rs320430321	14	123024174	6.25660507306333e-14
rs334275765	4	63942750	7.91922737110118e-14
rs330254124	14	121977011	1.85395227812666e-13
rs340604139	14	121977160	1.85395227812666e-13
rs325955934	4	63988612	5.52883278369073e-13
rs324769084	14	121485915	6.64348752234467e-13
rs333761279	14	121518031	6.64348752234467e-13
rs324464637	14	121521951	6.64348752234467e-13
rs341717437	4	63992994	6.91659324576366e-13
rs324646102	14	120799865	1.20387962447296e-12
rs345528533	14	123119493	1.4095194444604e-12
rs329346604	14	123127461	1.4095194444604e-12
rs319748477	14	122124008	2.2959052426542e-12
rs80987116	14	122124515	2.2959052426542e-12
rs323931550	14	123102892	3.20598750798218e-12
rs321619562	14	123108753	3.20598750798218e-12
rs341826650	14	123121880	3.20598750798218e-12
rs80986775	14	123130131	3.20598750798218e-12
rs320099943	14	123298002	3.20598750798218e-12
rs328542603	14	123327091	3.20598750798218e-12
rs323266839	14	123345114	3.20598750798218e-12
rs341638672	14	123350055	3.20598750798218e-12
rs80896811	14	123357770	3.20598750798218e-12
rs330494316	14	123359982	3.20598750798218e-12
rs319040122	14	123470870	3.20598750798218e-12
rs318512426	14	123481047	3.20598750798218e-12
rs323519637	14	123486728	3.20598750798218e-12
rs330522546	14	123488542	3.20598750798218e-12
rs80938302	14	123496150	3.20598750798218e-12
rs80894753	14	123498568	3.20598750798218e-12
rs342368540	14	123500456	3.20598750798218e-12
rs339743213	14	123502070	3.20598750798218e-12
rs335157908	14	123511742	3.20598750798218e-12
rs329715314	14	123513883	3.20598750798218e-12
rs320922636	14	120116100	4.71759927768565e-12
rs341709384	14	121734118	5.9746710259725e-12
rs338669179	14	120269180	1.2075899453001e-11
rs345025548	14	120397970	1.2075899453001e-11
rs320245153	14	122931272	1.23766527212711e-11
rs322060549	14	123090848	1.39319989300168e-11
rs80909129	14	123094654	1.39319989300168e-11
rs343389022	14	123097737	1.39319989300168e-11
rs333918985	14	123104753	1.39319989300168e-11
rs80804374	14	123106568	1.39319989300168e-11
rs320954713	14	123110819	1.39319989300168e-11
rs329373391	14	123125835	1.39319989300168e-11
rs324105869	14	121545195	2.82297194675361e-11
rs320369004	14	121534591	5.5147920809763e-11
rs330131016	14	118723449	5.53501150143977e-11
rs334057716	14	118725225	5.53501150143977e-11
rs81284860	14	118728624	5.53501150143977e-11
rs321695049	14	118729672	5.53501150143977e-11
rs81310604	14	118732842	5.53501150143977e-11
rs331495861	14	118735171	5.53501150143977e-11
rs344957716	14	118738769	5.53501150143977e-11
rs339394632	14	118742483	5.53501150143977e-11
rs339348402	14	118744155	5.53501150143977e-11
rs327535600	14	118756684	5.53501150143977e-11
rs81345405	14	118760633	5.53501150143977e-11
rs334046065	14	118766349	5.53501150143977e-11
rs320945542	14	118784498	5.53501150143977e-11
rs339797243	14	118798653	5.53501150143977e-11
rs344059883	14	118806768	5.53501150143977e-11
rs330857537	14	118819426	5.53501150143977e-11
rs336653538	14	118825577	5.53501150143977e-11
rs326039239	14	118827357	5.53501150143977e-11
rs333132106	14	120415032	9.0119496507299e-11
rs334549500	14	120419016	9.0119496507299e-11
rs334145697	14	120436097	9.0119496507299e-11
rs80853351	14	120439354	9.0119496507299e-11
rs340401299	14	119000029	1.39875069464253e-10
rs341191712	14	118472320	1.77010189026806e-10
rs343551733	14	118617965	1.77010189026806e-10
rs340418042	14	118620301	1.77010189026806e-10
rs336901387	14	118623377	1.77010189026806e-10
rs80950043	14	118625951	1.77010189026806e-10
rs325008670	14	118628988	1.77010189026806e-10
rs333050964	14	118635182	1.77010189026806e-10
rs80816373	14	118637605	1.77010189026806e-10
rs343636991	14	122458285	2.18504659784745e-10
rs327690954	14	121569080	2.38358770194434e-10
rs338475581	14	123373431	2.65698997203607e-10
rs80802588	14	123375469	2.65698997203607e-10
rs327841506	14	123398667	2.65698997203607e-10
rs343495528	14	123405122	2.65698997203607e-10
rs319951380	14	123408279	2.65698997203607e-10
rs80894286	14	123409339	2.65698997203607e-10
rs344348623	14	123411500	2.65698997203607e-10
rs325948547	14	122679073	5.42363335753062e-10
rs319056804	14	118094737	3.19046058002966e-09
rs342963591	14	120550908	4.65564008684274e-09
rs80997599	14	118097275	4.80191065392976e-09
rs323099369	14	118104533	4.80191065392976e-09
rs318499831	14	118107346	4.80191065392976e-09
rs331914509	14	118108847	4.80191065392976e-09
rs340633148	14	118112993	4.80191065392976e-09
rs327243305	14	118115949	4.80191065392976e-09
rs320653967	14	118118809	4.80191065392976e-09
rs325627827	14	118122578	4.80191065392976e-09
rs338718052	14	118125775	4.80191065392976e-09
rs320152973	14	118128908	4.80191065392976e-09
rs346268118	14	118131505	4.80191065392976e-09
rs325918734	14	118133767	4.80191065392976e-09
rs326983654	14	118135874	4.80191065392976e-09
rs330370296	14	118138505	4.80191065392976e-09
rs81318985	14	118140783	4.80191065392976e-09
rs337591514	14	118143665	4.80191065392976e-09
rs337562082	14	118151746	4.80191065392976e-09
rs339332724	14	118153601	4.80191065392976e-09
rs333709550	14	118157415	4.80191065392976e-09
rs341108771	14	119018103	5.11053156699229e-09
rs318523596	14	119019400	5.11053156699229e-09
rs329394021	14	119025436	5.11053156699229e-09
rs327068013	14	118856775	5.15870591948784e-09
rs80813432	14	118865676	5.15870591948784e-09
rs337872774	14	124384662	6.6842255093943e-09
rs334833396	14	124394132	6.6842255093943e-09
rs318264182	14	124399016	6.6842255093943e-09
rs331374234	14	124399075	6.6842255093943e-09
rs81323125	14	118167891	8.31298617714211e-09
rs329372724	14	118174847	8.31298617714211e-09
rs343286945	14	119086231	1.07049684549274e-08
rs334489544	14	123778394	1.11012803685352e-08
rs331415842	14	123825403	1.11012803685352e-08
rs343367396	14	123826984	1.11012803685352e-08
rs319282465	14	123831191	1.11012803685352e-08
rs319350676	14	123833274	1.11012803685352e-08
rs326715389	14	123840649	1.11012803685352e-08
rs336458052	14	123849638	1.11012803685352e-08
rs80811109	14	123854884	1.11012803685352e-08
rs334809297	14	123857113	1.11012803685352e-08
rs319174612	14	123862470	1.11012803685352e-08
rs328096566	14	123866341	1.11012803685352e-08
rs331706996	14	123869930	1.11012803685352e-08
rs339845263	14	123872810	1.11012803685352e-08
rs342843091	14	123885329	1.11012803685352e-08
rs328966079	14	123960309	1.11012803685352e-08
rs324142094	14	117640921	1.23769526975339e-08
rs331722449	14	117650849	1.23769526975339e-08
rs336473689	14	117678559	1.23769526975339e-08
rs341394094	14	117849189	1.23769526975339e-08
rs329886504	14	117933886	1.23769526975339e-08
rs335641302	14	117937390	1.23769526975339e-08
rs322605179	14	117941519	1.23769526975339e-08
rs332611378	14	117943776	1.23769526975339e-08
rs344263204	14	117945407	1.23769526975339e-08
rs80975589	14	117949587	1.23769526975339e-08
rs338620901	14	117956769	1.23769526975339e-08
rs345455342	14	117959155	1.23769526975339e-08
rs331303657	14	117961075	1.23769526975339e-08
rs335232374	14	117963465	1.23769526975339e-08
rs319299116	14	117971084	1.23769526975339e-08
rs339322115	14	117996154	1.23769526975339e-08
rs80903001	14	118006681	1.23769526975339e-08
rs325140859	14	118022458	1.23769526975339e-08
rs329822244	14	118040644	1.23769526975339e-08
rs321142462	14	118049657	1.23769526975339e-08
rs331686368	14	118057492	1.23769526975339e-08
rs332977902	14	118059315	1.23769526975339e-08
rs80838277	14	118070357	1.23769526975339e-08
rs80816780	14	118072947	1.23769526975339e-08
rs325997287	14	118077434	1.23769526975339e-08
rs322603395	14	118080199	1.23769526975339e-08
rs322168612	14	118084045	1.23769526975339e-08
rs318991189	14	122942325	1.41515780976534e-08
rs326656372	14	123181485	1.41515780976534e-08
rs342572443	14	123207582	1.41515780976534e-08
rs328964809	14	123243134	1.41515780976534e-08
rs319410880	14	123293472	1.41515780976534e-08
rs80971392	14	123378986	1.41785889654168e-08
rs341444803	14	123381659	1.41785889654168e-08
rs327389867	14	123391827	1.41785889654168e-08
rs328973001	14	123395536	1.41785889654168e-08
rs327726218	14	122973895	1.52520184357481e-08
rs81478743	14	123004412	1.52520184357481e-08
rs327891285	14	123039716	1.52520184357481e-08
rs344643921	14	123072247	1.52520184357481e-08
rs329994411	14	122998605	1.52568810256481e-08
rs321523990	14	122998888	1.52568810256481e-08
rs341444708	14	118347181	1.78652487870359e-08
rs344439988	14	123854253	2.5780615437441e-08
rs81449631	14	121443462	2.69821842962051e-08
rs337329527	14	121447367	2.69821842962051e-08
rs80970133	14	121782540	2.69821842962051e-08
rs80797381	14	121954550	2.73689033051955e-08
rs332310174	14	119043514	3.03542764216168e-08
rs80942335	14	121970428	3.72857915816284e-08
rs344054675	14	117577294	3.84033605193107e-08
rs331169962	14	117611841	3.84033605193107e-08
rs339843576	14	121431259	4.44675298484364e-08
rs327604594	14	121438209	4.44675298484364e-08
rs330655226	14	121439809	4.44675298484364e-08
rs345789459	14	123440908	4.80615021052283e-08
rs333994374	14	118145167	7.41152003602431e-08
rs344368221	14	124330910	7.675088577024e-08
rs328014447	14	124332404	7.675088577024e-08
rs345226951	14	124336923	7.675088577024e-08
rs345622641	14	124343296	7.675088577024e-08
rs331001049	14	124350212	7.675088577024e-08
rs80944071	14	124353052	7.675088577024e-08
rs342711374	14	124355472	7.675088577024e-08
rs332479904	14	124358469	7.675088577024e-08
rs336097557	14	124571039	1.50076376755113e-07
rs340486717	14	121981011	2.05409667986189e-07
rs80850658	14	122363753	2.05409667986189e-07
rs332325529	14	122378201	2.05409667986189e-07
rs326425328	14	122381683	2.05409667986189e-07
rs345560546	14	122397156	2.05409667986189e-07
rs342519306	14	122401061	2.05409667986189e-07
rs344867215	14	122419380	2.05409667986189e-07
rs337123128	14	122491858	4.44408256642076e-07
rs343547199	14	123775731	4.53625325699262e-07
rs330454319	14	123781805	4.53625325699262e-07
rs345150896	14	123793029	4.53625325699262e-07
rs342422881	14	123804153	4.53625325699262e-07
rs335181446	14	123804698	4.53625325699262e-07
rs324468403	14	123819555	4.53625325699262e-07
rs344300625	14	123842055	4.53625325699262e-07
rs343405918	14	123850376	4.53625325699262e-07
rs343448604	14	123860062	4.53625325699262e-07
rs333284345	14	123877158	4.53625325699262e-07
rs340755895	14	122424319	4.73059423452998e-07
rs330465089	14	124296103	6.75812409549533e-07
rs342119139	14	124305313	6.75812409549533e-07
rs340747819	14	123880024	7.23531282760898e-07
rs331634121	14	123883524	7.23531282760898e-07
rs345917559	14	123887476	7.23531282760898e-07
rs324028774	14	123902683	7.23531282760898e-07
rs337139650	14	123945649	7.23531282760898e-07
rs321532268	14	124360828	7.23531282760898e-07
rs346194298	14	124363986	7.23531282760898e-07
rs331770835	14	124367318	7.23531282760898e-07
rs341351143	14	124370785	7.23531282760898e-07
rs329628836	14	124372852	7.23531282760898e-07
rs326085539	14	124374772	7.23531282760898e-07
rs346215042	14	124376504	7.23531282760898e-07
rs80932400	14	124378825	7.23531282760898e-07
rs320358384	14	118762444	8.2525598767655e-07

## Sheet: C18_1n-9
SNP	chromosome	position	p-value
rs318695446	14	121401766	2.00193952525601e-12
rs318243431	14	120643956	3.06718614485483e-12
rs80965569	14	120546475	3.37992030613366e-12
rs319597223	14	120770318	4.03904778129835e-12
rs338471601	14	120664733	4.04825453017415e-12
rs345904812	14	120783270	5.58925841725946e-12
rs334019362	14	120761413	6.24357287054287e-12
rs697272556	14	120798214	8.68873582468593e-12
rs342526363	14	120639685	9.11551561751908e-12
rs333208602	14	120294972	1.00824061373835e-11
rs323336484	14	120633070	1.20116397172702e-11
rs323268569	14	121400647	1.22071960672642e-11
rs319143447	14	121409505	1.22071960672642e-11
rs327265895	14	121416710	1.22071960672642e-11
rs80840893	14	121418492	1.22071960672642e-11
rs332184564	14	121484618	1.25856906749511e-11
rs81252243	14	121500518	1.25856906749511e-11
rs340226144	14	121505353	1.25856906749511e-11
rs334290403	14	121508700	1.25856906749511e-11
rs81449647	14	121515129	1.25856906749511e-11
rs698347627	4	63877371	1.58618579734837e-11
rs343318538	4	63920689	1.58618579734837e-11
rs324551807	14	120613674	1.69471909487758e-11
rs322914229	14	121405751	1.89415487904968e-11
rs81449640	14	121467984	1.89415487904968e-11
rs329611008	14	121475814	1.89415487904968e-11
rs81449642	14	121498384	1.89415487904968e-11
rs340458768	14	121565853	1.90469379820584e-11
rs704280551	14	121338985	2.24906810245188e-11
rs339585376	14	121345600	2.24906810245188e-11
rs329033416	14	121364217	2.24906810245188e-11
rs80790808	14	121391605	2.24906810245188e-11
rs690780888	14	121302303	2.89905681962448e-11
AX-116673239	14	121305916	2.89905681962448e-11
AX-116673240	14	121330920	2.89905681962448e-11
rs346070306	14	121554591	4.23266502924516e-11
rs80976779	14	121556717	4.23266502924516e-11
rs328603542	14	121561412	4.23266502924516e-11
rs328833619	14	121563196	4.23266502924516e-11
rs346303084	14	121594290	4.23266502924516e-11
rs319268032	14	121596094	4.23266502924516e-11
rs331795518	14	121598335	4.23266502924516e-11
rs345186613	14	121365777	4.41274123851312e-11
rs339004749	14	121368814	4.41274123851312e-11
rs331114375	14	121374271	4.41274123851312e-11
rs80831252	14	121378390	4.41274123851312e-11
rs322859922	14	120445375	4.56483141081227e-11
rs343354631	14	120482457	4.56483141081227e-11
rs330856166	14	120489602	4.56483141081227e-11
rs332653597	14	120500390	4.56483141081227e-11
rs80996278	14	120507969	4.56483141081227e-11
rs344907423	14	120510724	4.56483141081227e-11
rs344480340	14	120515621	4.56483141081227e-11
rs344079379	14	120517662	4.56483141081227e-11
rs333046765	14	120520999	4.56483141081227e-11
rs337790873	14	120530088	4.56483141081227e-11
rs336973997	14	120540321	4.56483141081227e-11
rs332920653	14	120541781	4.56483141081227e-11
rs334632495	14	120580902	4.56483141081227e-11
rs320302345	14	120647928	4.56483141081227e-11
rs346323170	14	120663058	4.56483141081227e-11
rs333308071	14	120734838	4.56483141081227e-11
rs321751714	14	120896901	4.56483141081227e-11
rs326205841	14	120925525	4.56483141081227e-11
AX-116673236	14	120986865	4.56483141081227e-11
rs344421444	14	121359011	4.56483141081227e-11
rs345502703	14	120123220	5.3321709946669e-11
rs324628402	14	120125216	5.3321709946669e-11
rs338374745	14	120129071	5.3321709946669e-11
rs333677421	14	120131782	5.3321709946669e-11
rs319520149	14	120134213	5.3321709946669e-11
rs325550864	14	120140586	5.3321709946669e-11
rs332930701	14	120142936	5.3321709946669e-11
rs335886402	14	120147208	5.3321709946669e-11
rs342345389	14	120153076	5.3321709946669e-11
rs338174459	14	120157898	5.3321709946669e-11
rs80937265	14	120161039	5.3321709946669e-11
rs333575781	14	120163559	5.3321709946669e-11
rs331327511	14	120165274	5.3321709946669e-11
rs319458097	14	120168144	5.3321709946669e-11
rs324584972	14	120175162	5.3321709946669e-11
rs343229262	14	120177439	5.3321709946669e-11
rs331507556	14	120180051	5.3321709946669e-11
rs330884205	14	120183259	5.3321709946669e-11
rs345699660	14	120185104	5.3321709946669e-11
rs80955310	14	120188229	5.3321709946669e-11
rs335283330	14	120189485	5.3321709946669e-11
rs334561361	14	120192908	5.3321709946669e-11
rs341870097	14	120196263	5.3321709946669e-11
rs322065459	14	120200083	5.3321709946669e-11
rs333738992	14	120206711	5.3321709946669e-11
rs80855797	14	120210617	5.3321709946669e-11
rs323505742	14	120210937	5.3321709946669e-11
rs80965650	14	120213642	5.3321709946669e-11
rs322270255	14	120216352	5.3321709946669e-11
rs341234123	14	120219997	5.3321709946669e-11
rs340323690	14	120221872	5.3321709946669e-11
rs333832194	14	120225814	5.3321709946669e-11
rs322528963	14	120234189	5.3321709946669e-11
rs340554537	14	120237285	5.3321709946669e-11
rs339038430	14	120247174	5.3321709946669e-11
rs333094134	14	120248659	5.3321709946669e-11
rs340153440	14	120250365	5.3321709946669e-11
rs345746922	14	120253672	5.3321709946669e-11
rs326674964	14	120262506	5.3321709946669e-11
rs346337216	14	120263469	5.3321709946669e-11
rs325241561	14	120272997	5.3321709946669e-11
rs333434825	14	120276135	5.3321709946669e-11
rs322851924	14	120280195	5.3321709946669e-11
rs326943908	14	120298014	5.3321709946669e-11
rs328641435	14	120301886	5.3321709946669e-11
rs323241106	14	120304701	5.3321709946669e-11
rs334398693	14	120306857	5.3321709946669e-11
rs335379161	14	120309724	5.3321709946669e-11
rs343681288	14	120314842	5.3321709946669e-11
rs320708487	14	120318230	5.3321709946669e-11
rs318324825	14	120319191	5.3321709946669e-11
rs332285767	14	120321072	5.3321709946669e-11
rs320463785	14	120324001	5.3321709946669e-11
rs333751099	14	120332596	5.3321709946669e-11
rs326011299	14	120332984	5.3321709946669e-11
rs335612341	14	120343332	5.3321709946669e-11
rs343275165	14	120344690	5.3321709946669e-11
rs320276439	14	120348855	5.3321709946669e-11
rs319491140	14	120351556	5.3321709946669e-11
rs322296131	14	120357293	5.3321709946669e-11
rs330103794	14	120362718	5.3321709946669e-11
rs325477282	14	120367421	5.3321709946669e-11
rs319916922	14	120369905	5.3321709946669e-11
rs345446904	14	120372426	5.3321709946669e-11
rs338749723	14	120377842	5.3321709946669e-11
rs335785701	14	120387234	5.3321709946669e-11
rs333279108	14	120390985	5.3321709946669e-11
rs324769119	14	120400899	5.3321709946669e-11
rs342515979	14	120404204	5.3321709946669e-11
rs337548202	14	120405408	5.3321709946669e-11
rs324630627	14	120441545	5.3321709946669e-11
rs323595907	4	63910137	5.82623078858984e-11
rs335645503	14	120597663	6.33132593732377e-11
rs332467897	14	120893281	6.33132593732377e-11
rs323525118	14	120959084	6.33132593732377e-11
rs327983660	14	120632433	6.4739054988756e-11
rs327525816	14	120582712	6.6843718556842e-11
rs701128394	14	120795514	6.6843718556842e-11
rs80891365	14	120972588	6.6843718556842e-11
rs335605811	14	121531809	6.83740379196071e-11
rs323615765	14	121552031	6.83740379196071e-11
rs322230846	14	120861618	7.25219269830902e-11
rs336521206	14	120561200	7.40472078580285e-11
rs330693420	14	120574142	7.40472078580285e-11
rs344501941	14	120586005	7.40472078580285e-11
rs80800193	14	120908891	7.40472078580285e-11
rs330184286	14	120921467	7.40472078580285e-11
rs318736335	14	120940643	7.40472078580285e-11
rs338545496	14	120730748	7.61741673706858e-11
rs335443680	14	120952393	7.61741673706858e-11
rs708542110	14	121625860	7.74416599774633e-11
rs80958860	14	121629151	7.74416599774633e-11
rs326951483	14	121663604	7.74416599774633e-11
rs318807050	14	121667840	7.74416599774633e-11
rs324361110	14	121673100	7.74416599774633e-11
rs322578113	14	121680312	7.74416599774633e-11
rs334880552	14	121695784	7.74416599774633e-11
rs342046663	14	121697492	7.74416599774633e-11
rs326935955	14	121731212	7.74416599774633e-11
rs329721234	14	121748460	7.74416599774633e-11
rs327439256	14	121759656	7.74416599774633e-11
rs327008954	14	121766701	7.74416599774633e-11
rs320250289	14	120970926	8.66880579976979e-11
rs330822520	14	120603934	9.45325949607545e-11
rs336953973	14	120628837	9.45325949607545e-11
rs334116980	14	120616642	1.0883540865532e-10
rs319467164	14	120878213	1.0883540865532e-10
rs342136123	14	120932271	1.0883540865532e-10
rs336265551	14	120937253	1.0883540865532e-10
rs324645992	14	120886176	1.11031404218684e-10
rs341158804	14	121603854	1.22886249787392e-10
AX-116673245	14	121610647	1.22886249787392e-10
AX-116673246	14	121630842	1.22886249787392e-10
rs345311308	14	121657640	1.22886249787392e-10
rs344166660	14	121659779	1.22886249787392e-10
rs327289125	14	121670331	1.22886249787392e-10
rs319709939	14	121674561	1.22886249787392e-10
rs340587182	14	121678167	1.22886249787392e-10
rs333369435	14	121701118	1.22886249787392e-10
rs336466167	14	121702933	1.22886249787392e-10
rs332889706	14	121708849	1.22886249787392e-10
rs329977131	14	121745336	1.22886249787392e-10
rs339025599	14	121764734	1.22886249787392e-10
rs332887146	14	121770494	1.22886249787392e-10
rs320251090	14	121774216	1.22886249787392e-10
rs80835267	14	121945296	1.22886249787392e-10
rs333617077	14	121947040	1.22886249787392e-10
rs321397960	14	120636548	1.3662561205561e-10
rs338133538	14	120759913	1.3662561205561e-10
rs333656961	14	120867006	1.3662561205561e-10
rs330560770	14	121939643	1.44550141404789e-10
rs326477855	14	120610741	1.51387515653438e-10
rs325623213	14	120776476	1.51387515653438e-10
rs333692659	14	120915478	1.51387515653438e-10
rs335752070	14	120480024	1.52563369260254e-10
rs326539260	14	120498385	1.52563369260254e-10
rs324482349	14	120566069	1.52781528729454e-10
rs329214411	14	120730716	1.54716671177486e-10
rs320777875	14	120963078	1.54716671177486e-10
rs336906352	14	120981966	1.68219586589927e-10
rs342350994	14	120804031	1.70276421720697e-10
rs339851632	4	63924000	1.72714429639282e-10
rs339222848	4	63927107	1.72714429639282e-10
rs331715125	4	63928335	1.72714429639282e-10
rs342191841	4	63935484	1.72714429639282e-10
rs327810863	4	63938979	1.72714429639282e-10
rs333850925	4	63945096	1.72714429639282e-10
rs342556406	14	120601894	2.19614713968601e-10
rs343008777	14	120619408	2.19614713968601e-10
rs344154949	14	120625117	2.19614713968601e-10
rs341576519	14	120660929	2.19614713968601e-10
rs339260015	14	120668971	2.19614713968601e-10
rs341461727	14	120774556	2.19614713968601e-10
rs326447285	14	120974798	2.19614713968601e-10
rs323247538	14	120558755	2.2644568371378e-10
rs81241620	4	63952251	2.83191396783527e-10
rs328032551	4	63957512	2.83191396783527e-10
rs339038125	4	63968900	2.83191396783527e-10
rs713335077	14	120997655	2.83191396783527e-10
rs707462807	14	121011897	2.83191396783527e-10
rs710155800	14	121012148	2.83191396783527e-10
rs703908825	14	121016756	2.83191396783527e-10
rs322219043	4	63959135	2.88799651864279e-10
rs321844900	4	63964858	2.88799651864279e-10
rs331990896	4	63976410	2.88799651864279e-10
rs324628251	4	63980586	2.88799651864279e-10
rs81241716	4	63982652	2.88799651864279e-10
rs337206922	14	120394883	3.41597991687793e-10
rs333367366	14	120668055	5.57915568922864e-10
rs80968225	14	120474440	6.52414654250811e-10
rs322367438	14	120476267	6.52414654250811e-10
rs321614531	14	121916347	8.60439224631761e-10
rs320017117	14	120468573	1.00905823931834e-09
rs340093540	14	120489633	1.13833963878358e-09
rs334871209	14	120595844	1.16707617065701e-09
rs341717437	4	63992994	1.23806567223919e-09
rs711283405	14	121789018	1.81708628901811e-09
rs335045135	14	121799502	1.81708628901811e-09
rs324918797	14	121802381	1.81708628901811e-09
rs339773779	14	121808480	1.81708628901811e-09
rs326242479	14	121809514	1.81708628901811e-09
rs341785218	14	121968395	2.36890428843712e-09
rs80955217	14	122390223	2.76632409148355e-09
rs80881004	14	121804349	2.772602043305e-09
rs697985855	14	121813750	2.772602043305e-09
rs80954420	14	123083682	2.77487799638967e-09
rs327728605	14	123136827	2.77487799638967e-09
rs333682122	14	123142349	2.77487799638967e-09
rs339187759	14	123145339	2.77487799638967e-09
rs343620251	14	123147681	2.77487799638967e-09
rs335372220	14	123153840	2.77487799638967e-09
rs319432670	14	123160443	2.77487799638967e-09
rs690756775	14	123163168	2.77487799638967e-09
rs324211960	14	123208628	2.77487799638967e-09
rs318333404	14	123213033	2.77487799638967e-09
rs80996084	14	123214577	2.77487799638967e-09
rs338828604	14	123225704	2.77487799638967e-09
rs328509074	14	123231441	2.77487799638967e-09
rs80887368	14	123234843	2.77487799638967e-09
rs318551204	14	123242376	2.77487799638967e-09
rs341903048	14	123247640	2.77487799638967e-09
rs321989995	14	123268607	2.77487799638967e-09
rs707516791	14	123269656	2.77487799638967e-09
rs328431160	14	123271854	2.77487799638967e-09
rs331569477	14	123286544	2.77487799638967e-09
rs80948585	14	123290079	2.77487799638967e-09
rs344120776	14	123302945	2.77487799638967e-09
rs80883672	14	123309365	2.77487799638967e-09
rs80885716	14	123318264	2.77487799638967e-09
rs332456695	14	123401125	2.77487799638967e-09
rs329062836	14	123413676	2.77487799638967e-09
rs331330682	14	123422607	2.77487799638967e-09
rs340141138	14	123424865	2.77487799638967e-09
rs321608988	14	123426618	2.77487799638967e-09
rs320495877	14	123430421	2.77487799638967e-09
rs332525967	14	123433193	2.77487799638967e-09
rs319849595	14	123436594	2.77487799638967e-09
rs326007780	14	123449039	2.77487799638967e-09
rs344694452	14	123456773	2.77487799638967e-09
rs329534770	14	123458801	2.77487799638967e-09
rs325255646	14	123462601	2.77487799638967e-09
rs337005009	14	123475867	2.77487799638967e-09
rs341245584	14	123517297	2.77487799638967e-09
rs318724654	4	63854793	3.12103114304537e-09
rs341251592	14	121813916	3.40910671594754e-09
AX-116673247	14	121885281	3.40910671594754e-09
rs332467471	14	121985772	3.40910671594754e-09
rs323477212	14	121996476	3.40910671594754e-09
rs339208136	14	122002501	3.40910671594754e-09
rs334037387	14	122036307	3.40910671594754e-09
rs336679659	14	122037636	3.40910671594754e-09
rs342515268	14	122040586	3.40910671594754e-09
rs325126507	14	122053029	3.40910671594754e-09
rs80988358	14	122053872	3.40910671594754e-09
rs331174536	14	122057052	3.40910671594754e-09
rs320048593	14	122059763	3.40910671594754e-09
rs327474695	14	122063628	3.40910671594754e-09
rs323862965	14	122076891	3.40910671594754e-09
rs333254517	14	122091428	3.40910671594754e-09
rs80807306	14	122096947	3.40910671594754e-09
rs341161640	14	122101344	3.40910671594754e-09
rs344286235	14	122105114	3.40910671594754e-09
rs332636318	14	122106216	3.40910671594754e-09
rs80990273	14	122109256	3.40910671594754e-09
rs321017406	14	122111525	3.40910671594754e-09
rs329257340	14	122115590	3.40910671594754e-09
rs343874043	14	122119743	3.40910671594754e-09
rs333209797	14	122120032	3.40910671594754e-09
rs324018185	14	122131729	3.40910671594754e-09
rs333526595	14	122135136	3.40910671594754e-09
rs345051764	14	122146966	3.40910671594754e-09
rs320927237	14	122150364	3.40910671594754e-09
rs329019099	14	122186282	3.40910671594754e-09
rs343270533	14	122205247	3.40910671594754e-09
rs329265864	14	122232972	3.40910671594754e-09
rs327662598	14	122252549	3.40910671594754e-09
rs323333263	14	122261279	3.40910671594754e-09
rs321455096	14	122273024	3.40910671594754e-09
rs326793659	14	122291460	3.40910671594754e-09
rs337886064	14	122311644	3.40910671594754e-09
rs343521269	14	122316311	3.40910671594754e-09
rs346108756	14	122318328	3.40910671594754e-09
rs339498971	14	122320495	3.40910671594754e-09
rs331676335	14	122332912	3.40910671594754e-09
rs80868414	14	122333346	3.40910671594754e-09
rs321106910	14	122337429	3.40910671594754e-09
rs334318771	14	122340140	3.40910671594754e-09
rs325880597	14	122349769	3.40910671594754e-09
rs320430321	14	123024174	4.43974108063052e-09
rs334275765	4	63942750	5.14236104699805e-09
rs343828167	14	123115561	5.39176420163085e-09
rs323044378	14	123132672	5.39176420163085e-09
rs324125309	14	123134571	5.39176420163085e-09
rs708566141	14	123139767	5.39176420163085e-09
rs332508901	14	123158772	5.39176420163085e-09
rs323953470	14	123175618	5.39176420163085e-09
rs343563738	14	123204607	5.39176420163085e-09
rs344425340	14	122407050	5.76259894847346e-09
rs329364302	14	122415257	5.76259894847346e-09
rs80815886	14	122427131	5.76259894847346e-09
rs327079688	14	122482603	5.76259894847346e-09
rs335128822	14	122506400	5.76259894847346e-09
rs330575327	14	122513207	5.76259894847346e-09
rs80872442	14	122526462	5.76259894847346e-09
rs324820999	14	122530152	5.76259894847346e-09
rs339189170	14	122539260	5.76259894847346e-09
rs339056476	14	122543715	5.76259894847346e-09
rs701793969	14	122545992	5.76259894847346e-09
rs328859191	14	122552142	5.76259894847346e-09
rs80800867	14	122667984	6.53090512127917e-09
rs341378114	14	122675667	6.53090512127917e-09
rs322418320	14	122682888	6.53090512127917e-09
rs333574054	14	122684848	6.53090512127917e-09
rs324089890	14	122709873	6.53090512127917e-09
rs341138086	14	122713036	6.53090512127917e-09
rs80853536	14	122719958	6.53090512127917e-09
rs338443548	14	122727065	6.53090512127917e-09
rs339794165	14	122729307	6.53090512127917e-09
rs331761339	14	122730957	6.53090512127917e-09
rs345726748	14	122735952	6.53090512127917e-09
rs337513753	14	122741213	6.53090512127917e-09
rs320129232	14	122748226	6.53090512127917e-09
rs327787084	14	122759271	6.53090512127917e-09
rs331033775	14	122767726	6.53090512127917e-09
rs324768891	14	122772589	6.53090512127917e-09
rs345995788	14	122775323	6.53090512127917e-09
rs331439037	14	122782964	6.53090512127917e-09
rs320743563	14	122787866	6.53090512127917e-09
rs320498947	14	122795899	6.53090512127917e-09
rs329175642	14	122797666	6.53090512127917e-09
rs331616673	14	122801306	6.53090512127917e-09
rs332523139	14	122806324	6.53090512127917e-09
rs330316655	14	122808768	6.53090512127917e-09
rs318426891	14	122812304	6.53090512127917e-09
rs335806831	14	122814105	6.53090512127917e-09
rs319723394	14	122818121	6.53090512127917e-09
rs80946643	14	122819384	6.53090512127917e-09
rs322999327	14	122822419	6.53090512127917e-09
rs336634493	14	122824697	6.53090512127917e-09
rs80805189	14	122831770	6.53090512127917e-09
rs318896269	14	122834183	6.53090512127917e-09
rs333105284	14	122835552	6.53090512127917e-09
rs332903464	14	122840000	6.53090512127917e-09
rs320225466	14	122844713	6.53090512127917e-09
rs334059016	14	122845941	6.53090512127917e-09
rs329486613	14	122850267	6.53090512127917e-09
rs335097019	14	122852406	6.53090512127917e-09
rs328486947	14	122857217	6.53090512127917e-09
rs80940194	14	122861163	6.53090512127917e-09
rs331605354	14	122864252	6.53090512127917e-09
rs335377540	14	122866482	6.53090512127917e-09
rs333817776	14	122870256	6.53090512127917e-09
rs344227329	14	122876609	6.53090512127917e-09
rs324730121	14	122885427	6.53090512127917e-09
rs334246466	14	122888473	6.53090512127917e-09
rs339552269	14	122891553	6.53090512127917e-09
rs337041066	14	122893393	6.53090512127917e-09
rs327478603	14	122896768	6.53090512127917e-09
rs339961484	14	122911799	6.53090512127917e-09
rs341925001	14	122915342	6.53090512127917e-09
rs326673928	14	122919599	6.53090512127917e-09
rs326800078	14	122922771	6.53090512127917e-09
rs319454101	14	122925496	6.53090512127917e-09
rs324443532	14	122927081	6.53090512127917e-09
rs335861914	14	122933699	6.53090512127917e-09
rs80963224	14	122935134	6.53090512127917e-09
rs328868721	14	122937628	6.53090512127917e-09
rs334252127	14	122941141	6.53090512127917e-09
rs340411107	14	122946167	6.53090512127917e-09
rs346194006	14	122946831	6.53090512127917e-09
rs326316426	14	122949608	6.53090512127917e-09
rs80963271	14	122956381	6.53090512127917e-09
rs345141665	14	122969916	6.59832687767625e-09
rs329926423	14	122975514	6.59832687767625e-09
rs330981630	14	122986607	6.59832687767625e-09
rs331980966	14	122989322	6.59832687767625e-09
rs338543759	14	122994141	6.59832687767625e-09
rs334745773	14	123047368	6.59832687767625e-09
rs346291072	14	123061285	6.59832687767625e-09
rs319299777	14	123071353	6.59832687767625e-09
rs331919628	14	123075350	6.59832687767625e-09
rs343387045	14	121828846	7.04845395347372e-09
rs340891387	14	121997621	7.04845395347372e-09
AX-116522696	14	122011901	7.04845395347372e-09
rs332699771	14	122012155	7.04845395347372e-09
rs80883754	14	122046997	7.04845395347372e-09
rs339358097	14	122047679	7.04845395347372e-09
rs323288041	14	122049364	7.04845395347372e-09
rs343889190	14	122070815	7.04845395347372e-09
rs80791021	14	122072563	7.04845395347372e-09
rs325058085	14	122084101	7.04845395347372e-09
rs338828027	14	122099605	7.04845395347372e-09
rs327551038	14	122127304	7.04845395347372e-09
rs335126662	14	122166418	7.04845395347372e-09
rs338779072	14	122172069	7.04845395347372e-09
rs336687490	14	122238082	7.04845395347372e-09
rs344978040	14	122240324	7.04845395347372e-09
rs328786217	14	122242254	7.04845395347372e-09
rs340483488	14	122246159	7.04845395347372e-09
rs335347003	14	122249305	7.04845395347372e-09
rs335600731	14	122255942	7.04845395347372e-09
rs324494944	14	122257258	7.04845395347372e-09
rs330267564	14	122260356	7.04845395347372e-09
rs336384851	14	122270685	7.04845395347372e-09
rs335655209	14	122279650	7.04845395347372e-09
rs344103071	14	122281447	7.04845395347372e-09
rs338774636	14	122286642	7.04845395347372e-09
rs344261184	14	122298230	7.04845395347372e-09
rs319303093	14	122306330	7.04845395347372e-09
rs333940283	14	122310271	7.04845395347372e-09
rs80867923	14	122314291	7.04845395347372e-09
rs80861245	14	122323095	7.04845395347372e-09
rs331288689	14	122358450	7.04845395347372e-09
rs324207996	14	122359662	7.04845395347372e-09
rs345597215	14	121590446	7.51224702814511e-09
rs705956241	14	121793644	8.68633059163304e-09
rs337462249	14	123028799	1.05731472505857e-08
rs320922636	14	120116100	1.06588670552898e-08
rs325727094	14	122461767	1.15329554379784e-08
rs329100761	14	122476436	1.15329554379784e-08
rs324769084	14	121485915	1.2432917453827e-08
rs333761279	14	121518031	1.2432917453827e-08
rs324464637	14	121521951	1.2432917453827e-08
rs324646102	14	120799865	1.46433835117564e-08
rs325955934	4	63988612	2.65770643576885e-08
rs338669179	14	120269180	3.74091610221416e-08
rs345025548	14	120397970	3.74091610221416e-08
rs337663559	14	122081048	6.16474659298086e-08
rs320245153	14	122931272	6.41615710334514e-08
rs330254124	14	121977011	9.15629148134372e-08
rs340604139	14	121977160	9.15629148134372e-08
rs341709384	14	121734118	9.54084671369661e-08
rs345528533	14	123119493	1.28656368102291e-07
rs329346604	14	123127461	1.28656368102291e-07
rs323931550	14	123102892	1.62335596553607e-07
rs321619562	14	123108753	1.62335596553607e-07
rs341826650	14	123121880	1.62335596553607e-07
rs80986775	14	123130131	1.62335596553607e-07
rs320099943	14	123298002	1.62335596553607e-07
rs328542603	14	123327091	1.62335596553607e-07
rs323266839	14	123345114	1.62335596553607e-07
rs341638672	14	123350055	1.62335596553607e-07
rs80896811	14	123357770	1.62335596553607e-07
rs330494316	14	123359982	1.62335596553607e-07
rs319040122	14	123470870	1.62335596553607e-07
rs318512426	14	123481047	1.62335596553607e-07
rs323519637	14	123486728	1.62335596553607e-07
rs330522546	14	123488542	1.62335596553607e-07
rs80938302	14	123496150	1.62335596553607e-07
rs80894753	14	123498568	1.62335596553607e-07
rs342368540	14	123500456	1.62335596553607e-07
rs339743213	14	123502070	1.62335596553607e-07
rs335157908	14	123511742	1.62335596553607e-07
rs329715314	14	123513883	1.62335596553607e-07
rs333132106	14	120415032	1.65152141520172e-07
rs334549500	14	120419016	1.65152141520172e-07
rs334145697	14	120436097	1.65152141520172e-07
rs80853351	14	120439354	1.65152141520172e-07
rs330131016	14	118723449	1.70122520031394e-07
rs334057716	14	118725225	1.70122520031394e-07
rs81284860	14	118728624	1.70122520031394e-07
rs321695049	14	118729672	1.70122520031394e-07
rs81310604	14	118732842	1.70122520031394e-07
rs331495861	14	118735171	1.70122520031394e-07
rs344957716	14	118738769	1.70122520031394e-07
rs339394632	14	118742483	1.70122520031394e-07
rs339348402	14	118744155	1.70122520031394e-07
rs327535600	14	118756684	1.70122520031394e-07
rs81345405	14	118760633	1.70122520031394e-07
rs334046065	14	118766349	1.70122520031394e-07
rs320945542	14	118784498	1.70122520031394e-07
rs339797243	14	118798653	1.70122520031394e-07
rs344059883	14	118806768	1.70122520031394e-07
rs330857537	14	118819426	1.70122520031394e-07
rs336653538	14	118825577	1.70122520031394e-07
rs326039239	14	118827357	1.70122520031394e-07
rs319748477	14	122124008	2.18639480646252e-07
rs80987116	14	122124515	2.18639480646252e-07
rs325948547	14	122679073	2.62881765282992e-07
rs322060549	14	123090848	2.91023121007694e-07
rs80909129	14	123094654	2.91023121007694e-07
rs343389022	14	123097737	2.91023121007694e-07
rs333918985	14	123104753	2.91023121007694e-07
rs80804374	14	123106568	2.91023121007694e-07
rs320954713	14	123110819	2.91023121007694e-07
rs329373391	14	123125835	2.91023121007694e-07
rs341191712	14	118472320	2.94540290437933e-07
rs343551733	14	118617965	2.94540290437933e-07
rs340418042	14	118620301	2.94540290437933e-07
rs336901387	14	118623377	2.94540290437933e-07
rs80950043	14	118625951	2.94540290437933e-07
rs325008670	14	118628988	2.94540290437933e-07
rs333050964	14	118635182	2.94540290437933e-07
rs80816373	14	118637605	2.94540290437933e-07
rs340401299	14	119000029	4.22931081573335e-07
rs343636991	14	122458285	4.46702909880938e-07
rs332310174	14	119043514	4.47212146055305e-07
rs341108771	14	119018103	5.74982826918934e-07
rs318523596	14	119019400	5.74982826918934e-07
rs329394021	14	119025436	5.74982826918934e-07
rs80997599	14	118097275	8.80322397509136e-07
rs323099369	14	118104533	8.80322397509136e-07
rs318499831	14	118107346	8.80322397509136e-07
rs331914509	14	118108847	8.80322397509136e-07
rs340633148	14	118112993	8.80322397509136e-07
rs327243305	14	118115949	8.80322397509136e-07
rs320653967	14	118118809	8.80322397509136e-07
rs325627827	14	118122578	8.80322397509136e-07
rs338718052	14	118125775	8.80322397509136e-07
rs320152973	14	118128908	8.80322397509136e-07
rs346268118	14	118131505	8.80322397509136e-07
rs325918734	14	118133767	8.80322397509136e-07
rs326983654	14	118135874	8.80322397509136e-07
rs330370296	14	118138505	8.80322397509136e-07
rs81318985	14	118140783	8.80322397509136e-07
rs337591514	14	118143665	8.80322397509136e-07
rs337562082	14	118151746	8.80322397509136e-07
rs339332724	14	118153601	8.80322397509136e-07
rs333709550	14	118157415	8.80322397509136e-07
rs343286945	14	119086231	9.53547327074402e-07

## Sheet: MUFA
SNP	chromosome	position	p-value
rs318695446	14	121401766	2.75618729688255e-14
rs338471601	14	120664733	5.92747216229286e-14
rs318243431	14	120643956	6.15302994935813e-14
rs80965569	14	120546475	6.48466015119163e-14
rs319597223	14	120770318	6.80084717756075e-14
rs345904812	14	120783270	7.94680785027964e-14
rs334019362	14	120761413	9.78533260314432e-14
rs332184564	14	121484618	1.12154893870246e-13
rs81252243	14	121500518	1.12154893870246e-13
rs340226144	14	121505353	1.12154893870246e-13
rs334290403	14	121508700	1.12154893870246e-13
rs81449647	14	121515129	1.12154893870246e-13
rs333208602	14	120294972	1.17831097394078e-13
rs697272556	14	120798214	1.32640129882933e-13
rs323268569	14	121400647	1.73095068561978e-13
rs319143447	14	121409505	1.73095068561978e-13
rs327265895	14	121416710	1.73095068561978e-13
rs80840893	14	121418492	1.73095068561978e-13
rs340458768	14	121565853	1.8302526006709e-13
rs342526363	14	120639685	2.11392882041046e-13
rs322914229	14	121405751	2.34990054234413e-13
rs81449640	14	121467984	2.34990054234413e-13
rs329611008	14	121475814	2.34990054234413e-13
rs81449642	14	121498384	2.34990054234413e-13
rs323336484	14	120633070	2.6769159685521e-13
rs324551807	14	120613674	3.6936630393279e-13
rs346070306	14	121554591	3.87702851602383e-13
rs80976779	14	121556717	3.87702851602383e-13
rs328603542	14	121561412	3.87702851602383e-13
rs328833619	14	121563196	3.87702851602383e-13
rs346303084	14	121594290	3.87702851602383e-13
rs319268032	14	121596094	3.87702851602383e-13
rs331795518	14	121598335	3.87702851602383e-13
rs690780888	14	121302303	4.88070714514823e-13
AX-116673239	14	121305916	4.88070714514823e-13
AX-116673240	14	121330920	4.88070714514823e-13
rs335605811	14	121531809	5.6089245990123e-13
rs323615765	14	121552031	5.6089245990123e-13
rs704280551	14	121338985	6.13159666050311e-13
rs339585376	14	121345600	6.13159666050311e-13
rs329033416	14	121364217	6.13159666050311e-13
rs80790808	14	121391605	6.13159666050311e-13
rs322859922	14	120445375	6.76898739134938e-13
rs343354631	14	120482457	6.76898739134938e-13
rs330856166	14	120489602	6.76898739134938e-13
rs332653597	14	120500390	6.76898739134938e-13
rs80996278	14	120507969	6.76898739134938e-13
rs344907423	14	120510724	6.76898739134938e-13
rs344480340	14	120515621	6.76898739134938e-13
rs344079379	14	120517662	6.76898739134938e-13
rs333046765	14	120520999	6.76898739134938e-13
rs337790873	14	120530088	6.76898739134938e-13
rs336973997	14	120540321	6.76898739134938e-13
rs332920653	14	120541781	6.76898739134938e-13
rs334632495	14	120580902	6.76898739134938e-13
rs320302345	14	120647928	6.76898739134938e-13
rs346323170	14	120663058	6.76898739134938e-13
rs333308071	14	120734838	6.76898739134938e-13
rs321751714	14	120896901	6.76898739134938e-13
rs326205841	14	120925525	6.76898739134938e-13
AX-116673236	14	120986865	6.76898739134938e-13
rs344421444	14	121359011	6.76898739134938e-13
rs345502703	14	120123220	7.67785090348925e-13
rs324628402	14	120125216	7.67785090348925e-13
rs338374745	14	120129071	7.67785090348925e-13
rs333677421	14	120131782	7.67785090348925e-13
rs319520149	14	120134213	7.67785090348925e-13
rs325550864	14	120140586	7.67785090348925e-13
rs332930701	14	120142936	7.67785090348925e-13
rs335886402	14	120147208	7.67785090348925e-13
rs342345389	14	120153076	7.67785090348925e-13
rs338174459	14	120157898	7.67785090348925e-13
rs80937265	14	120161039	7.67785090348925e-13
rs333575781	14	120163559	7.67785090348925e-13
rs331327511	14	120165274	7.67785090348925e-13
rs319458097	14	120168144	7.67785090348925e-13
rs324584972	14	120175162	7.67785090348925e-13
rs343229262	14	120177439	7.67785090348925e-13
rs331507556	14	120180051	7.67785090348925e-13
rs330884205	14	120183259	7.67785090348925e-13
rs345699660	14	120185104	7.67785090348925e-13
rs80955310	14	120188229	7.67785090348925e-13
rs335283330	14	120189485	7.67785090348925e-13
rs334561361	14	120192908	7.67785090348925e-13
rs341870097	14	120196263	7.67785090348925e-13
rs322065459	14	120200083	7.67785090348925e-13
rs333738992	14	120206711	7.67785090348925e-13
rs80855797	14	120210617	7.67785090348925e-13
rs323505742	14	120210937	7.67785090348925e-13
rs80965650	14	120213642	7.67785090348925e-13
rs322270255	14	120216352	7.67785090348925e-13
rs341234123	14	120219997	7.67785090348925e-13
rs340323690	14	120221872	7.67785090348925e-13
rs333832194	14	120225814	7.67785090348925e-13
rs322528963	14	120234189	7.67785090348925e-13
rs340554537	14	120237285	7.67785090348925e-13
rs339038430	14	120247174	7.67785090348925e-13
rs333094134	14	120248659	7.67785090348925e-13
rs340153440	14	120250365	7.67785090348925e-13
rs345746922	14	120253672	7.67785090348925e-13
rs326674964	14	120262506	7.67785090348925e-13
rs346337216	14	120263469	7.67785090348925e-13
rs325241561	14	120272997	7.67785090348925e-13
rs333434825	14	120276135	7.67785090348925e-13
rs322851924	14	120280195	7.67785090348925e-13
rs326943908	14	120298014	7.67785090348925e-13
rs328641435	14	120301886	7.67785090348925e-13
rs323241106	14	120304701	7.67785090348925e-13
rs334398693	14	120306857	7.67785090348925e-13
rs335379161	14	120309724	7.67785090348925e-13
rs343681288	14	120314842	7.67785090348925e-13
rs320708487	14	120318230	7.67785090348925e-13
rs318324825	14	120319191	7.67785090348925e-13
rs332285767	14	120321072	7.67785090348925e-13
rs320463785	14	120324001	7.67785090348925e-13
rs333751099	14	120332596	7.67785090348925e-13
rs326011299	14	120332984	7.67785090348925e-13
rs335612341	14	120343332	7.67785090348925e-13
rs343275165	14	120344690	7.67785090348925e-13
rs320276439	14	120348855	7.67785090348925e-13
rs319491140	14	120351556	7.67785090348925e-13
rs322296131	14	120357293	7.67785090348925e-13
rs330103794	14	120362718	7.67785090348925e-13
rs325477282	14	120367421	7.67785090348925e-13
rs319916922	14	120369905	7.67785090348925e-13
rs345446904	14	120372426	7.67785090348925e-13
rs338749723	14	120377842	7.67785090348925e-13
rs335785701	14	120387234	7.67785090348925e-13
rs333279108	14	120390985	7.67785090348925e-13
rs324769119	14	120400899	7.67785090348925e-13
rs342515979	14	120404204	7.67785090348925e-13
rs337548202	14	120405408	7.67785090348925e-13
rs324630627	14	120441545	7.67785090348925e-13
rs708542110	14	121625860	7.77978398666002e-13
rs80958860	14	121629151	7.77978398666002e-13
rs326951483	14	121663604	7.77978398666002e-13
rs318807050	14	121667840	7.77978398666002e-13
rs324361110	14	121673100	7.77978398666002e-13
rs322578113	14	121680312	7.77978398666002e-13
rs334880552	14	121695784	7.77978398666002e-13
rs342046663	14	121697492	7.77978398666002e-13
rs326935955	14	121731212	7.77978398666002e-13
rs329721234	14	121748460	7.77978398666002e-13
rs327439256	14	121759656	7.77978398666002e-13
rs327008954	14	121766701	7.77978398666002e-13
rs698347627	4	63877371	8.05140829499144e-13
rs343318538	4	63920689	8.05140829499144e-13
rs327525816	14	120582712	9.85535543414302e-13
rs701128394	14	120795514	9.85535543414302e-13
rs80891365	14	120972588	9.85535543414302e-13
rs327983660	14	120632433	1.03272731475531e-12
rs335645503	14	120597663	1.06458377954682e-12
rs332467897	14	120893281	1.06458377954682e-12
rs323525118	14	120959084	1.06458377954682e-12
rs341158804	14	121603854	1.10497726028978e-12
AX-116673245	14	121610647	1.10497726028978e-12
AX-116673246	14	121630842	1.10497726028978e-12
rs345311308	14	121657640	1.10497726028978e-12
rs344166660	14	121659779	1.10497726028978e-12
rs327289125	14	121670331	1.10497726028978e-12
rs319709939	14	121674561	1.10497726028978e-12
rs340587182	14	121678167	1.10497726028978e-12
rs333369435	14	121701118	1.10497726028978e-12
rs336466167	14	121702933	1.10497726028978e-12
rs332889706	14	121708849	1.10497726028978e-12
rs329977131	14	121745336	1.10497726028978e-12
rs339025599	14	121764734	1.10497726028978e-12
rs332887146	14	121770494	1.10497726028978e-12
rs320251090	14	121774216	1.10497726028978e-12
rs80835267	14	121945296	1.10497726028978e-12
rs333617077	14	121947040	1.10497726028978e-12
rs345186613	14	121365777	1.12544097411293e-12
rs339004749	14	121368814	1.12544097411293e-12
rs331114375	14	121374271	1.12544097411293e-12
rs80831252	14	121378390	1.12544097411293e-12
rs338545496	14	120730748	1.17061841114512e-12
rs335443680	14	120952393	1.17061841114512e-12
rs336521206	14	120561200	1.19834752108259e-12
rs330693420	14	120574142	1.19834752108259e-12
rs344501941	14	120586005	1.19834752108259e-12
rs80800193	14	120908891	1.19834752108259e-12
rs330184286	14	120921467	1.19834752108259e-12
rs318736335	14	120940643	1.19834752108259e-12
rs322230846	14	120861618	1.3557843842725e-12
rs330560770	14	121939643	1.47299167571761e-12
rs330822520	14	120603934	1.51605195370361e-12
rs336953973	14	120628837	1.51605195370361e-12
rs334116980	14	120616642	1.75555269176307e-12
rs319467164	14	120878213	1.75555269176307e-12
rs342136123	14	120932271	1.75555269176307e-12
rs336265551	14	120937253	1.75555269176307e-12
rs320250289	14	120970926	1.82654700438342e-12
rs324645992	14	120886176	1.99702228889709e-12
rs321397960	14	120636548	2.17595615001128e-12
rs338133538	14	120759913	2.17595615001128e-12
rs333656961	14	120867006	2.17595615001128e-12
rs329214411	14	120730716	2.56626454103465e-12
rs320777875	14	120963078	2.56626454103465e-12
rs326477855	14	120610741	2.6453166519749e-12
rs325623213	14	120776476	2.6453166519749e-12
rs333692659	14	120915478	2.6453166519749e-12
rs323595907	4	63910137	3.00747735241587e-12
rs324482349	14	120566069	3.56463121082163e-12
rs335752070	14	120480024	3.6815036791885e-12
rs326539260	14	120498385	3.6815036791885e-12
rs342556406	14	120601894	3.82020846723797e-12
rs343008777	14	120619408	3.82020846723797e-12
rs344154949	14	120625117	3.82020846723797e-12
rs341576519	14	120660929	3.82020846723797e-12
rs339260015	14	120668971	3.82020846723797e-12
rs341461727	14	120774556	3.82020846723797e-12
rs326447285	14	120974798	3.82020846723797e-12
rs342350994	14	120804031	4.23611441528091e-12
rs336906352	14	120981966	4.29318206684092e-12
rs323247538	14	120558755	5.27718561603541e-12
rs339851632	4	63924000	1.03562131356918e-11
rs339222848	4	63927107	1.03562131356918e-11
rs331715125	4	63928335	1.03562131356918e-11
rs342191841	4	63935484	1.03562131356918e-11
rs327810863	4	63938979	1.03562131356918e-11
rs333850925	4	63945096	1.03562131356918e-11
rs321614531	14	121916347	1.10982080779536e-11
rs81241620	4	63952251	1.31466379984689e-11
rs328032551	4	63957512	1.31466379984689e-11
rs339038125	4	63968900	1.31466379984689e-11
rs713335077	14	120997655	1.31466379984689e-11
rs707462807	14	121011897	1.31466379984689e-11
rs710155800	14	121012148	1.31466379984689e-11
rs703908825	14	121016756	1.31466379984689e-11
rs322219043	4	63959135	1.34024708805698e-11
rs321844900	4	63964858	1.34024708805698e-11
rs331990896	4	63976410	1.34024708805698e-11
rs324628251	4	63980586	1.34024708805698e-11
rs81241716	4	63982652	1.34024708805698e-11
rs337206922	14	120394883	1.42616023985464e-11
rs334871209	14	120595844	1.67604670322608e-11
rs333367366	14	120668055	2.74366515053393e-11
rs711283405	14	121789018	3.46955293271949e-11
rs335045135	14	121799502	3.46955293271949e-11
rs324918797	14	121802381	3.46955293271949e-11
rs339773779	14	121808480	3.46955293271949e-11
rs326242479	14	121809514	3.46955293271949e-11
rs80968225	14	120474440	3.60486612144069e-11
rs322367438	14	120476267	3.60486612144069e-11
rs341785218	14	121968395	4.26345829552641e-11
rs80954420	14	123083682	4.5029861698689e-11
rs327728605	14	123136827	4.5029861698689e-11
rs333682122	14	123142349	4.5029861698689e-11
rs339187759	14	123145339	4.5029861698689e-11
rs343620251	14	123147681	4.5029861698689e-11
rs335372220	14	123153840	4.5029861698689e-11
rs319432670	14	123160443	4.5029861698689e-11
rs690756775	14	123163168	4.5029861698689e-11
rs324211960	14	123208628	4.5029861698689e-11
rs318333404	14	123213033	4.5029861698689e-11
rs80996084	14	123214577	4.5029861698689e-11
rs338828604	14	123225704	4.5029861698689e-11
rs328509074	14	123231441	4.5029861698689e-11
rs80887368	14	123234843	4.5029861698689e-11
rs318551204	14	123242376	4.5029861698689e-11
rs341903048	14	123247640	4.5029861698689e-11
rs321989995	14	123268607	4.5029861698689e-11
rs707516791	14	123269656	4.5029861698689e-11
rs328431160	14	123271854	4.5029861698689e-11
rs331569477	14	123286544	4.5029861698689e-11
rs80948585	14	123290079	4.5029861698689e-11
rs344120776	14	123302945	4.5029861698689e-11
rs80883672	14	123309365	4.5029861698689e-11
rs80885716	14	123318264	4.5029861698689e-11
rs332456695	14	123401125	4.5029861698689e-11
rs329062836	14	123413676	4.5029861698689e-11
rs331330682	14	123422607	4.5029861698689e-11
rs340141138	14	123424865	4.5029861698689e-11
rs321608988	14	123426618	4.5029861698689e-11
rs320495877	14	123430421	4.5029861698689e-11
rs332525967	14	123433193	4.5029861698689e-11
rs319849595	14	123436594	4.5029861698689e-11
rs326007780	14	123449039	4.5029861698689e-11
rs344694452	14	123456773	4.5029861698689e-11
rs329534770	14	123458801	4.5029861698689e-11
rs325255646	14	123462601	4.5029861698689e-11
rs337005009	14	123475867	4.5029861698689e-11
rs341245584	14	123517297	4.5029861698689e-11
rs80881004	14	121804349	4.80063048965386e-11
rs697985855	14	121813750	4.80063048965386e-11
rs80955217	14	122390223	5.87292168540606e-11
rs320017117	14	120468573	6.19030945992079e-11
rs341251592	14	121813916	6.95838390144305e-11
AX-116673247	14	121885281	6.95838390144305e-11
rs332467471	14	121985772	6.95838390144305e-11
rs323477212	14	121996476	6.95838390144305e-11
rs339208136	14	122002501	6.95838390144305e-11
rs334037387	14	122036307	6.95838390144305e-11
rs336679659	14	122037636	6.95838390144305e-11
rs342515268	14	122040586	6.95838390144305e-11
rs325126507	14	122053029	6.95838390144305e-11
rs80988358	14	122053872	6.95838390144305e-11
rs331174536	14	122057052	6.95838390144305e-11
rs320048593	14	122059763	6.95838390144305e-11
rs327474695	14	122063628	6.95838390144305e-11
rs323862965	14	122076891	6.95838390144305e-11
rs333254517	14	122091428	6.95838390144305e-11
rs80807306	14	122096947	6.95838390144305e-11
rs341161640	14	122101344	6.95838390144305e-11
rs344286235	14	122105114	6.95838390144305e-11
rs332636318	14	122106216	6.95838390144305e-11
rs80990273	14	122109256	6.95838390144305e-11
rs321017406	14	122111525	6.95838390144305e-11
rs329257340	14	122115590	6.95838390144305e-11
rs343874043	14	122119743	6.95838390144305e-11
rs333209797	14	122120032	6.95838390144305e-11
rs324018185	14	122131729	6.95838390144305e-11
rs333526595	14	122135136	6.95838390144305e-11
rs345051764	14	122146966	6.95838390144305e-11
rs320927237	14	122150364	6.95838390144305e-11
rs329019099	14	122186282	6.95838390144305e-11
rs343270533	14	122205247	6.95838390144305e-11
rs329265864	14	122232972	6.95838390144305e-11
rs327662598	14	122252549	6.95838390144305e-11
rs323333263	14	122261279	6.95838390144305e-11
rs321455096	14	122273024	6.95838390144305e-11
rs326793659	14	122291460	6.95838390144305e-11
rs337886064	14	122311644	6.95838390144305e-11
rs343521269	14	122316311	6.95838390144305e-11
rs346108756	14	122318328	6.95838390144305e-11
rs339498971	14	122320495	6.95838390144305e-11
rs331676335	14	122332912	6.95838390144305e-11
rs80868414	14	122333346	6.95838390144305e-11
rs321106910	14	122337429	6.95838390144305e-11
rs334318771	14	122340140	6.95838390144305e-11
rs325880597	14	122349769	6.95838390144305e-11
rs341717437	4	63992994	8.34977518400893e-11
rs340093540	14	120489633	8.83195660161051e-11
rs343828167	14	123115561	9.52845815018393e-11
rs323044378	14	123132672	9.52845815018393e-11
rs324125309	14	123134571	9.52845815018393e-11
rs708566141	14	123139767	9.52845815018393e-11
rs332508901	14	123158772	9.52845815018393e-11
rs323953470	14	123175618	9.52845815018393e-11
rs343563738	14	123204607	9.52845815018393e-11
rs80800867	14	122667984	1.07806510744341e-10
rs341378114	14	122675667	1.07806510744341e-10
rs322418320	14	122682888	1.07806510744341e-10
rs333574054	14	122684848	1.07806510744341e-10
rs324089890	14	122709873	1.07806510744341e-10
rs341138086	14	122713036	1.07806510744341e-10
rs80853536	14	122719958	1.07806510744341e-10
rs338443548	14	122727065	1.07806510744341e-10
rs339794165	14	122729307	1.07806510744341e-10
rs331761339	14	122730957	1.07806510744341e-10
rs345726748	14	122735952	1.07806510744341e-10
rs337513753	14	122741213	1.07806510744341e-10
rs320129232	14	122748226	1.07806510744341e-10
rs327787084	14	122759271	1.07806510744341e-10
rs331033775	14	122767726	1.07806510744341e-10
rs324768891	14	122772589	1.07806510744341e-10
rs345995788	14	122775323	1.07806510744341e-10
rs331439037	14	122782964	1.07806510744341e-10
rs320743563	14	122787866	1.07806510744341e-10
rs320498947	14	122795899	1.07806510744341e-10
rs329175642	14	122797666	1.07806510744341e-10
rs331616673	14	122801306	1.07806510744341e-10
rs332523139	14	122806324	1.07806510744341e-10
rs330316655	14	122808768	1.07806510744341e-10
rs318426891	14	122812304	1.07806510744341e-10
rs335806831	14	122814105	1.07806510744341e-10
rs319723394	14	122818121	1.07806510744341e-10
rs80946643	14	122819384	1.07806510744341e-10
rs322999327	14	122822419	1.07806510744341e-10
rs336634493	14	122824697	1.07806510744341e-10
rs80805189	14	122831770	1.07806510744341e-10
rs318896269	14	122834183	1.07806510744341e-10
rs333105284	14	122835552	1.07806510744341e-10
rs332903464	14	122840000	1.07806510744341e-10
rs320225466	14	122844713	1.07806510744341e-10
rs334059016	14	122845941	1.07806510744341e-10
rs329486613	14	122850267	1.07806510744341e-10
rs335097019	14	122852406	1.07806510744341e-10
rs328486947	14	122857217	1.07806510744341e-10
rs80940194	14	122861163	1.07806510744341e-10
rs331605354	14	122864252	1.07806510744341e-10
rs335377540	14	122866482	1.07806510744341e-10
rs333817776	14	122870256	1.07806510744341e-10
rs344227329	14	122876609	1.07806510744341e-10
rs324730121	14	122885427	1.07806510744341e-10
rs334246466	14	122888473	1.07806510744341e-10
rs339552269	14	122891553	1.07806510744341e-10
rs337041066	14	122893393	1.07806510744341e-10
rs327478603	14	122896768	1.07806510744341e-10
rs339961484	14	122911799	1.07806510744341e-10
rs341925001	14	122915342	1.07806510744341e-10
rs326673928	14	122919599	1.07806510744341e-10
rs326800078	14	122922771	1.07806510744341e-10
rs319454101	14	122925496	1.07806510744341e-10
rs324443532	14	122927081	1.07806510744341e-10
rs335861914	14	122933699	1.07806510744341e-10
rs80963224	14	122935134	1.07806510744341e-10
rs328868721	14	122937628	1.07806510744341e-10
rs334252127	14	122941141	1.07806510744341e-10
rs340411107	14	122946167	1.07806510744341e-10
rs346194006	14	122946831	1.07806510744341e-10
rs326316426	14	122949608	1.07806510744341e-10
rs80963271	14	122956381	1.07806510744341e-10
rs320430321	14	123024174	1.09351631494897e-10
rs345141665	14	122969916	1.11897594226376e-10
rs329926423	14	122975514	1.11897594226376e-10
rs330981630	14	122986607	1.11897594226376e-10
rs331980966	14	122989322	1.11897594226376e-10
rs338543759	14	122994141	1.11897594226376e-10
rs334745773	14	123047368	1.11897594226376e-10
rs346291072	14	123061285	1.11897594226376e-10
rs319299777	14	123071353	1.11897594226376e-10
rs331919628	14	123075350	1.11897594226376e-10
rs344425340	14	122407050	1.19783853975322e-10
rs329364302	14	122415257	1.19783853975322e-10
rs80815886	14	122427131	1.19783853975322e-10
rs327079688	14	122482603	1.19783853975322e-10
rs335128822	14	122506400	1.19783853975322e-10
rs330575327	14	122513207	1.19783853975322e-10
rs80872442	14	122526462	1.19783853975322e-10
rs324820999	14	122530152	1.19783853975322e-10
rs339189170	14	122539260	1.19783853975322e-10
rs339056476	14	122543715	1.19783853975322e-10
rs701793969	14	122545992	1.19783853975322e-10
rs328859191	14	122552142	1.19783853975322e-10
rs343387045	14	121828846	1.41044870702758e-10
rs340891387	14	121997621	1.41044870702758e-10
AX-116522696	14	122011901	1.41044870702758e-10
rs332699771	14	122012155	1.41044870702758e-10
rs80883754	14	122046997	1.41044870702758e-10
rs339358097	14	122047679	1.41044870702758e-10
rs323288041	14	122049364	1.41044870702758e-10
rs343889190	14	122070815	1.41044870702758e-10
rs80791021	14	122072563	1.41044870702758e-10
rs325058085	14	122084101	1.41044870702758e-10
rs338828027	14	122099605	1.41044870702758e-10
rs327551038	14	122127304	1.41044870702758e-10
rs335126662	14	122166418	1.41044870702758e-10
rs338779072	14	122172069	1.41044870702758e-10
rs336687490	14	122238082	1.41044870702758e-10
rs344978040	14	122240324	1.41044870702758e-10
rs328786217	14	122242254	1.41044870702758e-10
rs340483488	14	122246159	1.41044870702758e-10
rs335347003	14	122249305	1.41044870702758e-10
rs335600731	14	122255942	1.41044870702758e-10
rs324494944	14	122257258	1.41044870702758e-10
rs330267564	14	122260356	1.41044870702758e-10
rs336384851	14	122270685	1.41044870702758e-10
rs335655209	14	122279650	1.41044870702758e-10
rs344103071	14	122281447	1.41044870702758e-10
rs338774636	14	122286642	1.41044870702758e-10
rs344261184	14	122298230	1.41044870702758e-10
rs319303093	14	122306330	1.41044870702758e-10
rs333940283	14	122310271	1.41044870702758e-10
rs80867923	14	122314291	1.41044870702758e-10
rs80861245	14	122323095	1.41044870702758e-10
rs331288689	14	122358450	1.41044870702758e-10
rs324207996	14	122359662	1.41044870702758e-10
rs337462249	14	123028799	2.03233545932205e-10
rs705956241	14	121793644	2.14622645603491e-10
rs345597215	14	121590446	2.9903564285273e-10
rs318724654	4	63854793	3.48418859055125e-10
rs325727094	14	122461767	4.86665572224887e-10
rs329100761	14	122476436	4.86665572224887e-10
rs334275765	4	63942750	6.07407435915427e-10
rs324769084	14	121485915	1.02109985537988e-09
rs333761279	14	121518031	1.02109985537988e-09
rs324464637	14	121521951	1.02109985537988e-09
rs320922636	14	120116100	1.19505532757429e-09
rs324646102	14	120799865	1.31282770670277e-09
rs325955934	4	63988612	1.86306720155764e-09
rs337663559	14	122081048	3.01881151350885e-09
rs320245153	14	122931272	4.75111531650006e-09
rs338669179	14	120269180	5.401306211249e-09
rs345025548	14	120397970	5.401306211249e-09
rs330254124	14	121977011	6.1195935037146e-09
rs340604139	14	121977160	6.1195935037146e-09
rs345528533	14	123119493	7.45685277419535e-09
rs329346604	14	123127461	7.45685277419535e-09
rs341709384	14	121734118	8.03450649370025e-09
rs323931550	14	123102892	9.34941320114347e-09
rs321619562	14	123108753	9.34941320114347e-09
rs341826650	14	123121880	9.34941320114347e-09
rs80986775	14	123130131	9.34941320114347e-09
rs320099943	14	123298002	9.34941320114347e-09
rs328542603	14	123327091	9.34941320114347e-09
rs323266839	14	123345114	9.34941320114347e-09
rs341638672	14	123350055	9.34941320114347e-09
rs80896811	14	123357770	9.34941320114347e-09
rs330494316	14	123359982	9.34941320114347e-09
rs319040122	14	123470870	9.34941320114347e-09
rs318512426	14	123481047	9.34941320114347e-09
rs323519637	14	123486728	9.34941320114347e-09
rs330522546	14	123488542	9.34941320114347e-09
rs80938302	14	123496150	9.34941320114347e-09
rs80894753	14	123498568	9.34941320114347e-09
rs342368540	14	123500456	9.34941320114347e-09
rs339743213	14	123502070	9.34941320114347e-09
rs335157908	14	123511742	9.34941320114347e-09
rs329715314	14	123513883	9.34941320114347e-09
rs319748477	14	122124008	1.55622044743499e-08
rs80987116	14	122124515	1.55622044743499e-08
rs333132106	14	120415032	1.62492979418418e-08
rs334549500	14	120419016	1.62492979418418e-08
rs334145697	14	120436097	1.62492979418418e-08
rs80853351	14	120439354	1.62492979418418e-08
rs330131016	14	118723449	1.71653520401316e-08
rs334057716	14	118725225	1.71653520401316e-08
rs81284860	14	118728624	1.71653520401316e-08
rs321695049	14	118729672	1.71653520401316e-08
rs81310604	14	118732842	1.71653520401316e-08
rs331495861	14	118735171	1.71653520401316e-08
rs344957716	14	118738769	1.71653520401316e-08
rs339394632	14	118742483	1.71653520401316e-08
rs339348402	14	118744155	1.71653520401316e-08
rs327535600	14	118756684	1.71653520401316e-08
rs81345405	14	118760633	1.71653520401316e-08
rs334046065	14	118766349	1.71653520401316e-08
rs320945542	14	118784498	1.71653520401316e-08
rs339797243	14	118798653	1.71653520401316e-08
rs344059883	14	118806768	1.71653520401316e-08
rs330857537	14	118819426	1.71653520401316e-08
rs336653538	14	118825577	1.71653520401316e-08
rs326039239	14	118827357	1.71653520401316e-08
rs322060549	14	123090848	1.79439823192999e-08
rs80909129	14	123094654	1.79439823192999e-08
rs343389022	14	123097737	1.79439823192999e-08
rs333918985	14	123104753	1.79439823192999e-08
rs80804374	14	123106568	1.79439823192999e-08
rs320954713	14	123110819	1.79439823192999e-08
rs329373391	14	123125835	1.79439823192999e-08
rs325948547	14	122679073	2.00063464119448e-08
rs341191712	14	118472320	3.48842407338987e-08
rs343551733	14	118617965	3.48842407338987e-08
rs340418042	14	118620301	3.48842407338987e-08
rs336901387	14	118623377	3.48842407338987e-08
rs80950043	14	118625951	3.48842407338987e-08
rs325008670	14	118628988	3.48842407338987e-08
rs333050964	14	118635182	3.48842407338987e-08
rs80816373	14	118637605	3.48842407338987e-08
rs343636991	14	122458285	5.44855490423295e-08
rs340401299	14	119000029	6.64797025813062e-08
rs341108771	14	119018103	1.03115479438672e-07
rs318523596	14	119019400	1.03115479438672e-07
rs329394021	14	119025436	1.03115479438672e-07
rs332310174	14	119043514	1.23583492414436e-07
rs342963591	14	120550908	1.46423963582943e-07
rs324105869	14	121545195	1.67396371419082e-07
rs327690954	14	121569080	1.79116933800491e-07
rs343286945	14	119086231	1.81463419971588e-07
rs80997599	14	118097275	1.94644416279724e-07
rs323099369	14	118104533	1.94644416279724e-07
rs318499831	14	118107346	1.94644416279724e-07
rs331914509	14	118108847	1.94644416279724e-07
rs340633148	14	118112993	1.94644416279724e-07
rs327243305	14	118115949	1.94644416279724e-07
rs320653967	14	118118809	1.94644416279724e-07
rs325627827	14	118122578	1.94644416279724e-07
rs338718052	14	118125775	1.94644416279724e-07
rs320152973	14	118128908	1.94644416279724e-07
rs346268118	14	118131505	1.94644416279724e-07
rs325918734	14	118133767	1.94644416279724e-07
rs326983654	14	118135874	1.94644416279724e-07
rs330370296	14	118138505	1.94644416279724e-07
rs81318985	14	118140783	1.94644416279724e-07
rs337591514	14	118143665	1.94644416279724e-07
rs337562082	14	118151746	1.94644416279724e-07
rs339332724	14	118153601	1.94644416279724e-07
rs333709550	14	118157415	1.94644416279724e-07
rs81323125	14	118167891	3.72952876604393e-07
rs329372724	14	118174847	3.72952876604393e-07
rs327068013	14	118856775	3.93639161093253e-07
rs80813432	14	118865676	3.93639161093253e-07
rs319056804	14	118094737	4.24662050575895e-07
rs341444708	14	118347181	5.02968861145249e-07
rs320369004	14	121534591	5.12553840825728e-07
rs327726218	14	122973895	9.05088953275747e-07
rs81478743	14	123004412	9.05088953275747e-07
rs327891285	14	123039716	9.05088953275747e-07
rs344643921	14	123072247	9.05088953275747e-07
rs338475581	14	123373431	9.4345525152841e-07
rs80802588	14	123375469	9.4345525152841e-07
rs327841506	14	123398667	9.4345525152841e-07
rs343495528	14	123405122	9.4345525152841e-07
rs319951380	14	123408279	9.4345525152841e-07
rs80894286	14	123409339	9.4345525152841e-07
rs344348623	14	123411500	9.4345525152841e-07

## Sheet: SFA
SNP	chromosome	position	p-value
rs318243431	14	120643956	3.15826236894552e-22
rs80965569	14	120546475	5.91669791956394e-22
rs318695446	14	121401766	7.34982450424119e-22
rs345904812	14	120783270	3.77902871139097e-21
rs338471601	14	120664733	4.37249108186492e-21
rs319597223	14	120770318	6.76719353228825e-21
rs697272556	14	120798214	1.02255877983892e-20
rs324551807	14	120613674	1.14424098659836e-20
rs334019362	14	120761413	1.15438690337123e-20
rs323336484	14	120633070	1.23941270253352e-20
rs342526363	14	120639685	1.29720387345676e-20
rs704280551	14	121338985	4.84548865524823e-20
rs339585376	14	121345600	4.84548865524823e-20
rs329033416	14	121364217	4.84548865524823e-20
rs80790808	14	121391605	4.84548865524823e-20
rs340458768	14	121565853	8.28488020673734e-20
rs346070306	14	121554591	1.4445433715851e-19
rs80976779	14	121556717	1.4445433715851e-19
rs328603542	14	121561412	1.4445433715851e-19
rs328833619	14	121563196	1.4445433715851e-19
rs346303084	14	121594290	1.4445433715851e-19
rs319268032	14	121596094	1.4445433715851e-19
rs331795518	14	121598335	1.4445433715851e-19
rs708542110	14	121625860	1.64125795198552e-19
rs80958860	14	121629151	1.64125795198552e-19
rs326951483	14	121663604	1.64125795198552e-19
rs318807050	14	121667840	1.64125795198552e-19
rs324361110	14	121673100	1.64125795198552e-19
rs322578113	14	121680312	1.64125795198552e-19
rs334880552	14	121695784	1.64125795198552e-19
rs342046663	14	121697492	1.64125795198552e-19
rs326935955	14	121731212	1.64125795198552e-19
rs329721234	14	121748460	1.64125795198552e-19
rs327439256	14	121759656	1.64125795198552e-19
rs327008954	14	121766701	1.64125795198552e-19
rs323268569	14	121400647	1.68523138544206e-19
rs319143447	14	121409505	1.68523138544206e-19
rs327265895	14	121416710	1.68523138544206e-19
rs80840893	14	121418492	1.68523138544206e-19
rs690780888	14	121302303	1.98840527327976e-19
AX-116673239	14	121305916	1.98840527327976e-19
AX-116673240	14	121330920	1.98840527327976e-19
rs323595907	4	63910137	2.89634363745671e-19
rs339851632	4	63924000	3.27757062628422e-19
rs339222848	4	63927107	3.27757062628422e-19
rs331715125	4	63928335	3.27757062628422e-19
rs342191841	4	63935484	3.27757062628422e-19
rs327810863	4	63938979	3.27757062628422e-19
rs333850925	4	63945096	3.27757062628422e-19
rs698347627	4	63877371	8.97144389151421e-19
rs343318538	4	63920689	8.97144389151421e-19
rs345186613	14	121365777	9.05527363483671e-19
rs339004749	14	121368814	9.05527363483671e-19
rs331114375	14	121374271	9.05527363483671e-19
rs80831252	14	121378390	9.05527363483671e-19
rs332184564	14	121484618	1.00443821146354e-18
rs81252243	14	121500518	1.00443821146354e-18
rs340226144	14	121505353	1.00443821146354e-18
rs334290403	14	121508700	1.00443821146354e-18
rs81449647	14	121515129	1.00443821146354e-18
rs327983660	14	120632433	1.15873726145001e-18
rs335605811	14	121531809	1.70308190359978e-18
rs323615765	14	121552031	1.70308190359978e-18
rs322914229	14	121405751	1.78540114353448e-18
rs81449640	14	121467984	1.78540114353448e-18
rs329611008	14	121475814	1.78540114353448e-18
rs81449642	14	121498384	1.78540114353448e-18
rs341158804	14	121603854	1.87344509715939e-18
AX-116673245	14	121610647	1.87344509715939e-18
AX-116673246	14	121630842	1.87344509715939e-18
rs345311308	14	121657640	1.87344509715939e-18
rs344166660	14	121659779	1.87344509715939e-18
rs327289125	14	121670331	1.87344509715939e-18
rs319709939	14	121674561	1.87344509715939e-18
rs340587182	14	121678167	1.87344509715939e-18
rs333369435	14	121701118	1.87344509715939e-18
rs336466167	14	121702933	1.87344509715939e-18
rs332889706	14	121708849	1.87344509715939e-18
rs329977131	14	121745336	1.87344509715939e-18
rs339025599	14	121764734	1.87344509715939e-18
rs332887146	14	121770494	1.87344509715939e-18
rs320251090	14	121774216	1.87344509715939e-18
rs80835267	14	121945296	1.87344509715939e-18
rs333617077	14	121947040	1.87344509715939e-18
rs711283405	14	121789018	1.88950502616398e-18
rs335045135	14	121799502	1.88950502616398e-18
rs324918797	14	121802381	1.88950502616398e-18
rs339773779	14	121808480	1.88950502616398e-18
rs326242479	14	121809514	1.88950502616398e-18
rs322859922	14	120445375	2.21068891503968e-18
rs343354631	14	120482457	2.21068891503968e-18
rs330856166	14	120489602	2.21068891503968e-18
rs332653597	14	120500390	2.21068891503968e-18
rs80996278	14	120507969	2.21068891503968e-18
rs344907423	14	120510724	2.21068891503968e-18
rs344480340	14	120515621	2.21068891503968e-18
rs344079379	14	120517662	2.21068891503968e-18
rs333046765	14	120520999	2.21068891503968e-18
rs337790873	14	120530088	2.21068891503968e-18
rs336973997	14	120540321	2.21068891503968e-18
rs332920653	14	120541781	2.21068891503968e-18
rs334632495	14	120580902	2.21068891503968e-18
rs320302345	14	120647928	2.21068891503968e-18
rs346323170	14	120663058	2.21068891503968e-18
rs333308071	14	120734838	2.21068891503968e-18
rs321751714	14	120896901	2.21068891503968e-18
rs326205841	14	120925525	2.21068891503968e-18
AX-116673236	14	120986865	2.21068891503968e-18
rs344421444	14	121359011	2.21068891503968e-18
rs327525816	14	120582712	2.22869138265665e-18
rs701128394	14	120795514	2.22869138265665e-18
rs80891365	14	120972588	2.22869138265665e-18
rs338545496	14	120730748	2.41029179780799e-18
rs335443680	14	120952393	2.41029179780799e-18
rs320250289	14	120970926	2.44334755983666e-18
rs335645503	14	120597663	3.01123082395007e-18
rs332467897	14	120893281	3.01123082395007e-18
rs323525118	14	120959084	3.01123082395007e-18
rs81241620	4	63952251	4.25792174146555e-18
rs328032551	4	63957512	4.25792174146555e-18
rs339038125	4	63968900	4.25792174146555e-18
rs713335077	14	120997655	4.25792174146555e-18
rs707462807	14	121011897	4.25792174146555e-18
rs710155800	14	121012148	4.25792174146555e-18
rs703908825	14	121016756	4.25792174146555e-18
rs330560770	14	121939643	5.00702192137279e-18
rs336521206	14	120561200	6.26238408879871e-18
rs330693420	14	120574142	6.26238408879871e-18
rs344501941	14	120586005	6.26238408879871e-18
rs80800193	14	120908891	6.26238408879871e-18
rs330184286	14	120921467	6.26238408879871e-18
rs318736335	14	120940643	6.26238408879871e-18
rs334116980	14	120616642	6.42128099482801e-18
rs319467164	14	120878213	6.42128099482801e-18
rs342136123	14	120932271	6.42128099482801e-18
rs336265551	14	120937253	6.42128099482801e-18
rs322230846	14	120861618	7.38754985650582e-18
rs324482349	14	120566069	8.21468579708228e-18
rs323247538	14	120558755	8.72005591606055e-18
rs705956241	14	121793644	8.91458413104863e-18
rs335752070	14	120480024	9.6614117673987e-18
rs326539260	14	120498385	9.6614117673987e-18
rs342350994	14	120804031	1.10633443422979e-17
rs321397960	14	120636548	1.2752771965625e-17
rs338133538	14	120759913	1.2752771965625e-17
rs333656961	14	120867006	1.2752771965625e-17
rs330822520	14	120603934	1.28441276943058e-17
rs336953973	14	120628837	1.28441276943058e-17
rs329214411	14	120730716	1.35829877162298e-17
rs320777875	14	120963078	1.35829877162298e-17
rs333208602	14	120294972	1.41791932375068e-17
rs345502703	14	120123220	1.77283700565414e-17
rs324628402	14	120125216	1.77283700565414e-17
rs338374745	14	120129071	1.77283700565414e-17
rs333677421	14	120131782	1.77283700565414e-17
rs319520149	14	120134213	1.77283700565414e-17
rs325550864	14	120140586	1.77283700565414e-17
rs332930701	14	120142936	1.77283700565414e-17
rs335886402	14	120147208	1.77283700565414e-17
rs342345389	14	120153076	1.77283700565414e-17
rs338174459	14	120157898	1.77283700565414e-17
rs80937265	14	120161039	1.77283700565414e-17
rs333575781	14	120163559	1.77283700565414e-17
rs331327511	14	120165274	1.77283700565414e-17
rs319458097	14	120168144	1.77283700565414e-17
rs324584972	14	120175162	1.77283700565414e-17
rs343229262	14	120177439	1.77283700565414e-17
rs331507556	14	120180051	1.77283700565414e-17
rs330884205	14	120183259	1.77283700565414e-17
rs345699660	14	120185104	1.77283700565414e-17
rs80955310	14	120188229	1.77283700565414e-17
rs335283330	14	120189485	1.77283700565414e-17
rs334561361	14	120192908	1.77283700565414e-17
rs341870097	14	120196263	1.77283700565414e-17
rs322065459	14	120200083	1.77283700565414e-17
rs333738992	14	120206711	1.77283700565414e-17
rs80855797	14	120210617	1.77283700565414e-17
rs323505742	14	120210937	1.77283700565414e-17
rs80965650	14	120213642	1.77283700565414e-17
rs322270255	14	120216352	1.77283700565414e-17
rs341234123	14	120219997	1.77283700565414e-17
rs340323690	14	120221872	1.77283700565414e-17
rs333832194	14	120225814	1.77283700565414e-17
rs322528963	14	120234189	1.77283700565414e-17
rs340554537	14	120237285	1.77283700565414e-17
rs339038430	14	120247174	1.77283700565414e-17
rs333094134	14	120248659	1.77283700565414e-17
rs340153440	14	120250365	1.77283700565414e-17
rs345746922	14	120253672	1.77283700565414e-17
rs326674964	14	120262506	1.77283700565414e-17
rs346337216	14	120263469	1.77283700565414e-17
rs325241561	14	120272997	1.77283700565414e-17
rs333434825	14	120276135	1.77283700565414e-17
rs322851924	14	120280195	1.77283700565414e-17
rs326943908	14	120298014	1.77283700565414e-17
rs328641435	14	120301886	1.77283700565414e-17
rs323241106	14	120304701	1.77283700565414e-17
rs334398693	14	120306857	1.77283700565414e-17
rs335379161	14	120309724	1.77283700565414e-17
rs343681288	14	120314842	1.77283700565414e-17
rs320708487	14	120318230	1.77283700565414e-17
rs318324825	14	120319191	1.77283700565414e-17
rs332285767	14	120321072	1.77283700565414e-17
rs320463785	14	120324001	1.77283700565414e-17
rs333751099	14	120332596	1.77283700565414e-17
rs326011299	14	120332984	1.77283700565414e-17
rs335612341	14	120343332	1.77283700565414e-17
rs343275165	14	120344690	1.77283700565414e-17
rs320276439	14	120348855	1.77283700565414e-17
rs319491140	14	120351556	1.77283700565414e-17
rs322296131	14	120357293	1.77283700565414e-17
rs330103794	14	120362718	1.77283700565414e-17
rs325477282	14	120367421	1.77283700565414e-17
rs319916922	14	120369905	1.77283700565414e-17
rs345446904	14	120372426	1.77283700565414e-17
rs338749723	14	120377842	1.77283700565414e-17
rs335785701	14	120387234	1.77283700565414e-17
rs333279108	14	120390985	1.77283700565414e-17
rs324769119	14	120400899	1.77283700565414e-17
rs342515979	14	120404204	1.77283700565414e-17
rs337548202	14	120405408	1.77283700565414e-17
rs324630627	14	120441545	1.77283700565414e-17
rs321614531	14	121916347	1.87503789958106e-17
rs80881004	14	121804349	1.94958129378384e-17
rs697985855	14	121813750	1.94958129378384e-17
rs333367366	14	120668055	2.36537295301598e-17
rs324645992	14	120886176	3.26799076022237e-17
rs80968225	14	120474440	3.45488584035541e-17
rs322367438	14	120476267	3.45488584035541e-17
rs326477855	14	120610741	3.51793922070623e-17
rs325623213	14	120776476	3.51793922070623e-17
rs333692659	14	120915478	3.51793922070623e-17
rs342556406	14	120601894	3.55139833575249e-17
rs343008777	14	120619408	3.55139833575249e-17
rs344154949	14	120625117	3.55139833575249e-17
rs341576519	14	120660929	3.55139833575249e-17
rs339260015	14	120668971	3.55139833575249e-17
rs341461727	14	120774556	3.55139833575249e-17
rs326447285	14	120974798	3.55139833575249e-17
rs341785218	14	121968395	4.19704872916021e-17
rs340093540	14	120489633	4.47438808691466e-17
rs336906352	14	120981966	4.47472290207573e-17
rs334871209	14	120595844	5.39547147324298e-17
rs318724654	4	63854793	7.18372925166966e-17
rs320017117	14	120468573	1.0752324021432e-16
rs341251592	14	121813916	1.09645179939698e-16
AX-116673247	14	121885281	1.09645179939698e-16
rs332467471	14	121985772	1.09645179939698e-16
rs323477212	14	121996476	1.09645179939698e-16
rs339208136	14	122002501	1.09645179939698e-16
rs334037387	14	122036307	1.09645179939698e-16
rs336679659	14	122037636	1.09645179939698e-16
rs342515268	14	122040586	1.09645179939698e-16
rs325126507	14	122053029	1.09645179939698e-16
rs80988358	14	122053872	1.09645179939698e-16
rs331174536	14	122057052	1.09645179939698e-16
rs320048593	14	122059763	1.09645179939698e-16
rs327474695	14	122063628	1.09645179939698e-16
rs323862965	14	122076891	1.09645179939698e-16
rs333254517	14	122091428	1.09645179939698e-16
rs80807306	14	122096947	1.09645179939698e-16
rs341161640	14	122101344	1.09645179939698e-16
rs344286235	14	122105114	1.09645179939698e-16
rs332636318	14	122106216	1.09645179939698e-16
rs80990273	14	122109256	1.09645179939698e-16
rs321017406	14	122111525	1.09645179939698e-16
rs329257340	14	122115590	1.09645179939698e-16
rs343874043	14	122119743	1.09645179939698e-16
rs333209797	14	122120032	1.09645179939698e-16
rs324018185	14	122131729	1.09645179939698e-16
rs333526595	14	122135136	1.09645179939698e-16
rs345051764	14	122146966	1.09645179939698e-16
rs320927237	14	122150364	1.09645179939698e-16
rs329019099	14	122186282	1.09645179939698e-16
rs343270533	14	122205247	1.09645179939698e-16
rs329265864	14	122232972	1.09645179939698e-16
rs327662598	14	122252549	1.09645179939698e-16
rs323333263	14	122261279	1.09645179939698e-16
rs321455096	14	122273024	1.09645179939698e-16
rs326793659	14	122291460	1.09645179939698e-16
rs337886064	14	122311644	1.09645179939698e-16
rs343521269	14	122316311	1.09645179939698e-16
rs346108756	14	122318328	1.09645179939698e-16
rs339498971	14	122320495	1.09645179939698e-16
rs331676335	14	122332912	1.09645179939698e-16
rs80868414	14	122333346	1.09645179939698e-16
rs321106910	14	122337429	1.09645179939698e-16
rs334318771	14	122340140	1.09645179939698e-16
rs325880597	14	122349769	1.09645179939698e-16
rs334275765	4	63942750	1.49794370739711e-16
rs80955217	14	122390223	1.63841768690233e-16
rs322219043	4	63959135	1.70494881916032e-16
rs321844900	4	63964858	1.70494881916032e-16
rs331990896	4	63976410	1.70494881916032e-16
rs324628251	4	63980586	1.70494881916032e-16
rs81241716	4	63982652	1.70494881916032e-16
rs80954420	14	123083682	2.35686398581352e-16
rs327728605	14	123136827	2.35686398581352e-16
rs333682122	14	123142349	2.35686398581352e-16
rs339187759	14	123145339	2.35686398581352e-16
rs343620251	14	123147681	2.35686398581352e-16
rs335372220	14	123153840	2.35686398581352e-16
rs319432670	14	123160443	2.35686398581352e-16
rs690756775	14	123163168	2.35686398581352e-16
rs324211960	14	123208628	2.35686398581352e-16
rs318333404	14	123213033	2.35686398581352e-16
rs80996084	14	123214577	2.35686398581352e-16
rs338828604	14	123225704	2.35686398581352e-16
rs328509074	14	123231441	2.35686398581352e-16
rs80887368	14	123234843	2.35686398581352e-16
rs318551204	14	123242376	2.35686398581352e-16
rs341903048	14	123247640	2.35686398581352e-16
rs321989995	14	123268607	2.35686398581352e-16
rs707516791	14	123269656	2.35686398581352e-16
rs328431160	14	123271854	2.35686398581352e-16
rs331569477	14	123286544	2.35686398581352e-16
rs80948585	14	123290079	2.35686398581352e-16
rs344120776	14	123302945	2.35686398581352e-16
rs80883672	14	123309365	2.35686398581352e-16
rs80885716	14	123318264	2.35686398581352e-16
rs332456695	14	123401125	2.35686398581352e-16
rs329062836	14	123413676	2.35686398581352e-16
rs331330682	14	123422607	2.35686398581352e-16
rs340141138	14	123424865	2.35686398581352e-16
rs321608988	14	123426618	2.35686398581352e-16
rs320495877	14	123430421	2.35686398581352e-16
rs332525967	14	123433193	2.35686398581352e-16
rs319849595	14	123436594	2.35686398581352e-16
rs326007780	14	123449039	2.35686398581352e-16
rs344694452	14	123456773	2.35686398581352e-16
rs329534770	14	123458801	2.35686398581352e-16
rs325255646	14	123462601	2.35686398581352e-16
rs337005009	14	123475867	2.35686398581352e-16
rs341245584	14	123517297	2.35686398581352e-16
rs337206922	14	120394883	7.61312554568491e-16
rs343828167	14	123115561	1.24980286993792e-15
rs323044378	14	123132672	1.24980286993792e-15
rs324125309	14	123134571	1.24980286993792e-15
rs708566141	14	123139767	1.24980286993792e-15
rs332508901	14	123158772	1.24980286993792e-15
rs323953470	14	123175618	1.24980286993792e-15
rs343563738	14	123204607	1.24980286993792e-15
rs345597215	14	121590446	1.77490642158461e-15
rs343387045	14	121828846	1.85197261115703e-15
rs340891387	14	121997621	1.85197261115703e-15
AX-116522696	14	122011901	1.85197261115703e-15
rs332699771	14	122012155	1.85197261115703e-15
rs80883754	14	122046997	1.85197261115703e-15
rs339358097	14	122047679	1.85197261115703e-15
rs323288041	14	122049364	1.85197261115703e-15
rs343889190	14	122070815	1.85197261115703e-15
rs80791021	14	122072563	1.85197261115703e-15
rs325058085	14	122084101	1.85197261115703e-15
rs338828027	14	122099605	1.85197261115703e-15
rs327551038	14	122127304	1.85197261115703e-15
rs335126662	14	122166418	1.85197261115703e-15
rs338779072	14	122172069	1.85197261115703e-15
rs336687490	14	122238082	1.85197261115703e-15
rs344978040	14	122240324	1.85197261115703e-15
rs328786217	14	122242254	1.85197261115703e-15
rs340483488	14	122246159	1.85197261115703e-15
rs335347003	14	122249305	1.85197261115703e-15
rs335600731	14	122255942	1.85197261115703e-15
rs324494944	14	122257258	1.85197261115703e-15
rs330267564	14	122260356	1.85197261115703e-15
rs336384851	14	122270685	1.85197261115703e-15
rs335655209	14	122279650	1.85197261115703e-15
rs344103071	14	122281447	1.85197261115703e-15
rs338774636	14	122286642	1.85197261115703e-15
rs344261184	14	122298230	1.85197261115703e-15
rs319303093	14	122306330	1.85197261115703e-15
rs333940283	14	122310271	1.85197261115703e-15
rs80867923	14	122314291	1.85197261115703e-15
rs80861245	14	122323095	1.85197261115703e-15
rs331288689	14	122358450	1.85197261115703e-15
rs324207996	14	122359662	1.85197261115703e-15
rs344425340	14	122407050	2.73832711424872e-15
rs329364302	14	122415257	2.73832711424872e-15
rs80815886	14	122427131	2.73832711424872e-15
rs327079688	14	122482603	2.73832711424872e-15
rs335128822	14	122506400	2.73832711424872e-15
rs330575327	14	122513207	2.73832711424872e-15
rs80872442	14	122526462	2.73832711424872e-15
rs324820999	14	122530152	2.73832711424872e-15
rs339189170	14	122539260	2.73832711424872e-15
rs339056476	14	122543715	2.73832711424872e-15
rs701793969	14	122545992	2.73832711424872e-15
rs328859191	14	122552142	2.73832711424872e-15
rs325955934	4	63988612	4.0669904544376e-15
rs80800867	14	122667984	5.03482166940613e-15
rs341378114	14	122675667	5.03482166940613e-15
rs322418320	14	122682888	5.03482166940613e-15
rs333574054	14	122684848	5.03482166940613e-15
rs324089890	14	122709873	5.03482166940613e-15
rs341138086	14	122713036	5.03482166940613e-15
rs80853536	14	122719958	5.03482166940613e-15
rs338443548	14	122727065	5.03482166940613e-15
rs339794165	14	122729307	5.03482166940613e-15
rs331761339	14	122730957	5.03482166940613e-15
rs345726748	14	122735952	5.03482166940613e-15
rs337513753	14	122741213	5.03482166940613e-15
rs320129232	14	122748226	5.03482166940613e-15
rs327787084	14	122759271	5.03482166940613e-15
rs331033775	14	122767726	5.03482166940613e-15
rs324768891	14	122772589	5.03482166940613e-15
rs345995788	14	122775323	5.03482166940613e-15
rs331439037	14	122782964	5.03482166940613e-15
rs320743563	14	122787866	5.03482166940613e-15
rs320498947	14	122795899	5.03482166940613e-15
rs329175642	14	122797666	5.03482166940613e-15
rs331616673	14	122801306	5.03482166940613e-15
rs332523139	14	122806324	5.03482166940613e-15
rs330316655	14	122808768	5.03482166940613e-15
rs318426891	14	122812304	5.03482166940613e-15
rs335806831	14	122814105	5.03482166940613e-15
rs319723394	14	122818121	5.03482166940613e-15
rs80946643	14	122819384	5.03482166940613e-15
rs322999327	14	122822419	5.03482166940613e-15
rs336634493	14	122824697	5.03482166940613e-15
rs80805189	14	122831770	5.03482166940613e-15
rs318896269	14	122834183	5.03482166940613e-15
rs333105284	14	122835552	5.03482166940613e-15
rs332903464	14	122840000	5.03482166940613e-15
rs320225466	14	122844713	5.03482166940613e-15
rs334059016	14	122845941	5.03482166940613e-15
rs329486613	14	122850267	5.03482166940613e-15
rs335097019	14	122852406	5.03482166940613e-15
rs328486947	14	122857217	5.03482166940613e-15
rs80940194	14	122861163	5.03482166940613e-15
rs331605354	14	122864252	5.03482166940613e-15
rs335377540	14	122866482	5.03482166940613e-15
rs333817776	14	122870256	5.03482166940613e-15
rs344227329	14	122876609	5.03482166940613e-15
rs324730121	14	122885427	5.03482166940613e-15
rs334246466	14	122888473	5.03482166940613e-15
rs339552269	14	122891553	5.03482166940613e-15
rs337041066	14	122893393	5.03482166940613e-15
rs327478603	14	122896768	5.03482166940613e-15
rs339961484	14	122911799	5.03482166940613e-15
rs341925001	14	122915342	5.03482166940613e-15
rs326673928	14	122919599	5.03482166940613e-15
rs326800078	14	122922771	5.03482166940613e-15
rs319454101	14	122925496	5.03482166940613e-15
rs324443532	14	122927081	5.03482166940613e-15
rs335861914	14	122933699	5.03482166940613e-15
rs80963224	14	122935134	5.03482166940613e-15
rs328868721	14	122937628	5.03482166940613e-15
rs334252127	14	122941141	5.03482166940613e-15
rs340411107	14	122946167	5.03482166940613e-15
rs346194006	14	122946831	5.03482166940613e-15
rs326316426	14	122949608	5.03482166940613e-15
rs80963271	14	122956381	5.03482166940613e-15
rs325727094	14	122461767	6.21388394547205e-15
rs329100761	14	122476436	6.21388394547205e-15
rs341717437	4	63992994	6.34502914038878e-15
rs320430321	14	123024174	7.41971839628578e-15
rs324646102	14	120799865	8.41641590148111e-15
rs345141665	14	122969916	1.00178886029736e-14
rs329926423	14	122975514	1.00178886029736e-14
rs330981630	14	122986607	1.00178886029736e-14
rs331980966	14	122989322	1.00178886029736e-14
rs338543759	14	122994141	1.00178886029736e-14
rs334745773	14	123047368	1.00178886029736e-14
rs346291072	14	123061285	1.00178886029736e-14
rs319299777	14	123071353	1.00178886029736e-14
rs331919628	14	123075350	1.00178886029736e-14
rs337663559	14	122081048	1.03883108529184e-14
rs324769084	14	121485915	1.16362806570137e-14
rs333761279	14	121518031	1.16362806570137e-14
rs324464637	14	121521951	1.16362806570137e-14
rs330254124	14	121977011	2.23597116776792e-14
rs340604139	14	121977160	2.23597116776792e-14
rs337462249	14	123028799	2.42992272611295e-14
rs341709384	14	121734118	7.90839084963556e-14
rs320922636	14	120116100	3.68737153494852e-13
rs345528533	14	123119493	3.81840190643379e-13
rs329346604	14	123127461	3.81840190643379e-13
rs320245153	14	122931272	4.08973162731876e-13
rs319748477	14	122124008	5.49545794888526e-13
rs80987116	14	122124515	5.49545794888526e-13
rs323931550	14	123102892	8.39686514603636e-13
rs321619562	14	123108753	8.39686514603636e-13
rs341826650	14	123121880	8.39686514603636e-13
rs80986775	14	123130131	8.39686514603636e-13
rs320099943	14	123298002	8.39686514603636e-13
rs328542603	14	123327091	8.39686514603636e-13
rs323266839	14	123345114	8.39686514603636e-13
rs341638672	14	123350055	8.39686514603636e-13
rs80896811	14	123357770	8.39686514603636e-13
rs330494316	14	123359982	8.39686514603636e-13
rs319040122	14	123470870	8.39686514603636e-13
rs318512426	14	123481047	8.39686514603636e-13
rs323519637	14	123486728	8.39686514603636e-13
rs330522546	14	123488542	8.39686514603636e-13
rs80938302	14	123496150	8.39686514603636e-13
rs80894753	14	123498568	8.39686514603636e-13
rs342368540	14	123500456	8.39686514603636e-13
rs339743213	14	123502070	8.39686514603636e-13
rs335157908	14	123511742	8.39686514603636e-13
rs329715314	14	123513883	8.39686514603636e-13
rs338669179	14	120269180	8.61179629669489e-13
rs345025548	14	120397970	8.61179629669489e-13
rs322060549	14	123090848	3.54373157838667e-12
rs80909129	14	123094654	3.54373157838667e-12
rs343389022	14	123097737	3.54373157838667e-12
rs333918985	14	123104753	3.54373157838667e-12
rs80804374	14	123106568	3.54373157838667e-12
rs320954713	14	123110819	3.54373157838667e-12
rs329373391	14	123125835	3.54373157838667e-12
rs330131016	14	118723449	4.66158081406263e-12
rs334057716	14	118725225	4.66158081406263e-12
rs81284860	14	118728624	4.66158081406263e-12
rs321695049	14	118729672	4.66158081406263e-12
rs81310604	14	118732842	4.66158081406263e-12
rs331495861	14	118735171	4.66158081406263e-12
rs344957716	14	118738769	4.66158081406263e-12
rs339394632	14	118742483	4.66158081406263e-12
rs339348402	14	118744155	4.66158081406263e-12
rs327535600	14	118756684	4.66158081406263e-12
rs81345405	14	118760633	4.66158081406263e-12
rs334046065	14	118766349	4.66158081406263e-12
rs320945542	14	118784498	4.66158081406263e-12
rs339797243	14	118798653	4.66158081406263e-12
rs344059883	14	118806768	4.66158081406263e-12
rs330857537	14	118819426	4.66158081406263e-12
rs336653538	14	118825577	4.66158081406263e-12
rs326039239	14	118827357	4.66158081406263e-12
rs341191712	14	118472320	6.81068825289154e-12
rs343551733	14	118617965	6.81068825289154e-12
rs340418042	14	118620301	6.81068825289154e-12
rs336901387	14	118623377	6.81068825289154e-12
rs80950043	14	118625951	6.81068825289154e-12
rs325008670	14	118628988	6.81068825289154e-12
rs333050964	14	118635182	6.81068825289154e-12
rs80816373	14	118637605	6.81068825289154e-12
rs333132106	14	120415032	7.35759203790908e-12
rs334549500	14	120419016	7.35759203790908e-12
rs334145697	14	120436097	7.35759203790908e-12
rs80853351	14	120439354	7.35759203790908e-12
rs325948547	14	122679073	8.56197532208845e-12
rs343636991	14	122458285	8.73060505892584e-12
rs340401299	14	119000029	1.26709943386801e-11
rs80997599	14	118097275	8.42240018206665e-11
rs323099369	14	118104533	8.42240018206665e-11
rs318499831	14	118107346	8.42240018206665e-11
rs331914509	14	118108847	8.42240018206665e-11
rs340633148	14	118112993	8.42240018206665e-11
rs327243305	14	118115949	8.42240018206665e-11
rs320653967	14	118118809	8.42240018206665e-11
rs325627827	14	118122578	8.42240018206665e-11
rs338718052	14	118125775	8.42240018206665e-11
rs320152973	14	118128908	8.42240018206665e-11
rs346268118	14	118131505	8.42240018206665e-11
rs325918734	14	118133767	8.42240018206665e-11
rs326983654	14	118135874	8.42240018206665e-11
rs330370296	14	118138505	8.42240018206665e-11
rs81318985	14	118140783	8.42240018206665e-11
rs337591514	14	118143665	8.42240018206665e-11
rs337562082	14	118151746	8.42240018206665e-11
rs339332724	14	118153601	8.42240018206665e-11
rs333709550	14	118157415	8.42240018206665e-11
rs342963591	14	120550908	9.84061157560156e-11
rs319056804	14	118094737	9.90204495960054e-11
rs81323125	14	118167891	1.02890542218206e-10
rs329372724	14	118174847	1.02890542218206e-10
rs324105869	14	121545195	1.09848620485835e-10
rs324142094	14	117640921	1.13404445084712e-10
rs331722449	14	117650849	1.13404445084712e-10
rs336473689	14	117678559	1.13404445084712e-10
rs341394094	14	117849189	1.13404445084712e-10
rs329886504	14	117933886	1.13404445084712e-10
rs335641302	14	117937390	1.13404445084712e-10
rs322605179	14	117941519	1.13404445084712e-10
rs332611378	14	117943776	1.13404445084712e-10
rs344263204	14	117945407	1.13404445084712e-10
rs80975589	14	117949587	1.13404445084712e-10
rs338620901	14	117956769	1.13404445084712e-10
rs345455342	14	117959155	1.13404445084712e-10
rs331303657	14	117961075	1.13404445084712e-10
rs335232374	14	117963465	1.13404445084712e-10
rs319299116	14	117971084	1.13404445084712e-10
rs339322115	14	117996154	1.13404445084712e-10
rs80903001	14	118006681	1.13404445084712e-10
rs325140859	14	118022458	1.13404445084712e-10
rs329822244	14	118040644	1.13404445084712e-10
rs321142462	14	118049657	1.13404445084712e-10
rs331686368	14	118057492	1.13404445084712e-10
rs332977902	14	118059315	1.13404445084712e-10
rs80838277	14	118070357	1.13404445084712e-10
rs80816780	14	118072947	1.13404445084712e-10
rs325997287	14	118077434	1.13404445084712e-10
rs322603395	14	118080199	1.13404445084712e-10
rs322168612	14	118084045	1.13404445084712e-10
rs320369004	14	121534591	1.59190506721307e-10
rs341444708	14	118347181	1.6211043661698e-10
rs344054675	14	117577294	2.28095739983529e-10
rs331169962	14	117611841	2.28095739983529e-10
rs327690954	14	121569080	3.77140619410358e-10
rs333994374	14	118145167	5.25924590968672e-10
rs341108771	14	119018103	5.8440810134124e-10
rs318523596	14	119019400	5.8440810134124e-10
rs329394021	14	119025436	5.8440810134124e-10
rs343286945	14	119086231	7.75413651505415e-10
rs81449631	14	121443462	1.05344239064909e-09
rs337329527	14	121447367	1.05344239064909e-09
rs80970133	14	121782540	1.05344239064909e-09
rs327068013	14	118856775	1.08734707935443e-09
rs80813432	14	118865676	1.08734707935443e-09
rs338475581	14	123373431	1.38049738657079e-09
rs80802588	14	123375469	1.38049738657079e-09
rs327841506	14	123398667	1.38049738657079e-09
rs343495528	14	123405122	1.38049738657079e-09
rs319951380	14	123408279	1.38049738657079e-09
rs80894286	14	123409339	1.38049738657079e-09
rs344348623	14	123411500	1.38049738657079e-09
rs318991189	14	122942325	1.39970574308701e-09
rs326656372	14	123181485	1.39970574308701e-09
rs342572443	14	123207582	1.39970574308701e-09
rs328964809	14	123243134	1.39970574308701e-09
rs319410880	14	123293472	1.39970574308701e-09
rs332310174	14	119043514	1.50766343993747e-09
rs80797381	14	121954550	1.57854243663172e-09
rs327726218	14	122973895	1.63686377528972e-09
rs81478743	14	123004412	1.63686377528972e-09
rs327891285	14	123039716	1.63686377528972e-09
rs344643921	14	123072247	1.63686377528972e-09
rs339843576	14	121431259	2.00192889225447e-09
rs327604594	14	121438209	2.00192889225447e-09
rs330655226	14	121439809	2.00192889225447e-09
rs345789459	14	123440908	4.10079408352145e-09
rs80942335	14	121970428	7.36439170166633e-09
rs80971392	14	123378986	1.04717533309412e-08
rs341444803	14	123381659	1.04717533309412e-08
rs327389867	14	123391827	1.04717533309412e-08
rs328973001	14	123395536	1.04717533309412e-08
rs329994411	14	122998605	1.17233669770408e-08
rs321523990	14	122998888	1.17233669770408e-08
rs320358384	14	118762444	2.36465240951142e-08
rs340486717	14	121981011	2.5554761923014e-08
rs80850658	14	122363753	2.5554761923014e-08
rs332325529	14	122378201	2.5554761923014e-08
rs326425328	14	122381683	2.5554761923014e-08
rs345560546	14	122397156	2.5554761923014e-08
rs342519306	14	122401061	2.5554761923014e-08
rs344867215	14	122419380	2.5554761923014e-08
rs329254275	14	121433032	3.62906504508901e-08
rs337123128	14	122491858	5.97838930989184e-08
rs340755895	14	122424319	6.20170969180313e-08
rs344368221	14	124330910	6.66340638795004e-08
rs328014447	14	124332404	6.66340638795004e-08
rs345226951	14	124336923	6.66340638795004e-08
rs345622641	14	124343296	6.66340638795004e-08
rs331001049	14	124350212	6.66340638795004e-08
rs80944071	14	124353052	6.66340638795004e-08
rs342711374	14	124355472	6.66340638795004e-08
rs332479904	14	124358469	6.66340638795004e-08
rs333270598	14	124568889	8.09175070754248e-08
rs338877657	14	124585277	8.09175070754248e-08
rs334489544	14	123778394	1.26176524229186e-07
rs331415842	14	123825403	1.26176524229186e-07
rs343367396	14	123826984	1.26176524229186e-07
rs319282465	14	123831191	1.26176524229186e-07
rs319350676	14	123833274	1.26176524229186e-07
rs326715389	14	123840649	1.26176524229186e-07
rs336458052	14	123849638	1.26176524229186e-07
rs80811109	14	123854884	1.26176524229186e-07
rs334809297	14	123857113	1.26176524229186e-07
rs319174612	14	123862470	1.26176524229186e-07
rs328096566	14	123866341	1.26176524229186e-07
rs331706996	14	123869930	1.26176524229186e-07
rs339845263	14	123872810	1.26176524229186e-07
rs342843091	14	123885329	1.26176524229186e-07
rs328966079	14	123960309	1.26176524229186e-07
rs336097557	14	124571039	1.31899774134058e-07
rs337872774	14	124384662	1.5973092987368e-07
rs334833396	14	124394132	1.5973092987368e-07
rs318264182	14	124399016	1.5973092987368e-07
rs331374234	14	124399075	1.5973092987368e-07
rs344439988	14	123854253	2.45663989612338e-07
rs343920506	14	123751610	2.86582344206139e-07
rs329814428	14	124119406	2.99733340317719e-07
rs339081953	14	124240482	2.99733340317719e-07
rs336591940	14	124341652	2.99733340317719e-07
rs343047559	14	124347187	2.99733340317719e-07
rs334415490	14	124045072	3.33641007895138e-07
rs338733363	14	122366000	5.53488761158277e-07
rs337856614	14	123538791	7.36115502463289e-07
rs340747819	14	123880024	8.00838428241461e-07
rs331634121	14	123883524	8.00838428241461e-07
rs345917559	14	123887476	8.00838428241461e-07
rs324028774	14	123902683	8.00838428241461e-07
rs337139650	14	123945649	8.00838428241461e-07
rs321532268	14	124360828	8.00838428241461e-07
rs346194298	14	124363986	8.00838428241461e-07
rs331770835	14	124367318	8.00838428241461e-07
rs341351143	14	124370785	8.00838428241461e-07
rs329628836	14	124372852	8.00838428241461e-07
rs326085539	14	124374772	8.00838428241461e-07
rs346215042	14	124376504	8.00838428241461e-07
rs80932400	14	124378825	8.00838428241461e-07
rs343547199	14	123775731	8.15350451189304e-07
rs330454319	14	123781805	8.15350451189304e-07
rs345150896	14	123793029	8.15350451189304e-07
rs342422881	14	123804153	8.15350451189304e-07
rs335181446	14	123804698	8.15350451189304e-07
rs324468403	14	123819555	8.15350451189304e-07
rs344300625	14	123842055	8.15350451189304e-07
rs343405918	14	123850376	8.15350451189304e-07
rs343448604	14	123860062	8.15350451189304e-07
rs333284345	14	123877158	8.15350451189304e-07
