# Supplementary material for: Genome-wide association study confirm major QTL for backfat fatty acid composition on SSC14 in Duroc pigs
Source: BMC Genomics. 2017 May 11;18:369. doi: 10.1186/s12864-017-3752-0 (PMC5426056; doi:10.1186/s12864-017-3752-0)
Supplement: Supplementary file 2 — Significant association statistics for the fatty acid traits in Landrace using the 660 K SNP array. For each trait, the significant SNPs are presented with SNP ID, chromosome and basepair position, and p-value. (XLSX 10 kb) [file 12864_2017_3752_MOESM2_ESM.xlsx]

## Sheet: C16n-7
SNP	chromosome	position	p-value
rs324018164	8	121374642	3.47872156084588e-08
rs325970432	8	121396441	5.1694463712555e-08
rs319998511	8	121406896	5.1694463712555e-08
rs330108889	8	120521571	5.23853926246993e-08
rs345965362	8	120524358	5.23853926246993e-08
rs339442572	8	120745661	5.38889581717546e-08
rs327705962	8	120753428	5.38889581717546e-08
rs338665784	8	120753512	5.38889581717546e-08
rs322670397	8	120755571	5.38889581717546e-08
rs324189607	8	120758459	5.38889581717546e-08
rs81403548	8	120765537	5.38889581717546e-08
rs81223425	8	120772556	5.38889581717546e-08
rs336577477	8	120793271	5.38889581717546e-08
rs326387972	8	120798082	5.38889581717546e-08
rs346035917	8	120809536	5.38889581717546e-08
rs339175569	8	120816101	5.38889581717546e-08
rs330326910	8	120638574	8.84296222454959e-08
rs338592242	8	120598095	1.59430633432911e-07
rs81293549	8	120836105	5.37233103452931e-07
rs332830440	8	120885318	5.37233103452931e-07
rs321037159	8	120889346	5.37233103452931e-07
rs326503033	8	120917521	5.37233103452931e-07
rs342461717	8	120644328	6.84821030051321e-07
