# Supplementary material for: Genome-wide association study confirm major QTL for backfat fatty acid composition on SSC14 in Duroc pigs
Source: BMC Genomics. 2017 May 11;18:369. doi: 10.1186/s12864-017-3752-0 (PMC5426056; doi:10.1186/s12864-017-3752-0)
Supplement: Supplementary file 3 — Significant association statistics for the imputed sequence variants in the QTL region on SSC14 in Duroc. SNPs are presented with ID, chromosome, position and multiple testing adjusted p-values. (XLSX 297 kb) [file 12864_2017_3752_MOESM3_ESM.xlsx]

## Sheet: Galaxy110-(Join_two_Datasets_on
SNP	CHR	BP	P	NCBI_ID
AX-116521731	14	117577294	5.85E-11	rs344054675
14_117578256	14	117578256	5.86E-11	ss2632453515
14_117578314	14	117578314	5.86E-11	ss2632453516
14_117578393	14	117578393	5.86E-11	ss2632453517
14_117578791	14	117578791	5.86E-11	ss2632453518
14_117578805	14	117578805	5.86E-11	ss2632453519
14_117579426	14	117579426	5.86E-11	ss2632453520
14_117580049	14	117580049	5.86E-11	ss2632453521
14_117590582	14	117590582	5.86E-11	ss2632453522
14_117590597	14	117590597	5.86E-11	ss2632453523
14_117590616	14	117590616	5.86E-11	ss2632453524
14_117591361	14	117591361	5.86E-11	ss2632453525
14_117596980	14	117596980	5.86E-11	ss2632453526
14_117598445	14	117598445	5.86E-11	ss2632453527
14_117610770	14	117610770	5.86E-11	ss2632453528
AX-116521742	14	117611841	5.85E-11	rs331169962
14_117613541	14	117613541	5.86E-11	ss2632453531
14_117613765	14	117613765	5.86E-11	ss2632453532
14_117615627	14	117615627	5.86E-11	ss2632453534
14_117619906	14	117619906	5.86E-11	ss2632453535
AX-116521751	14	117640921	8.18E-11	rs324142094
14_117640921	14	117640921	8.18E-11	ss2632453540
AX-116521754	14	117650849	8.18E-11	rs331722449
14_117650849	14	117650849	8.18E-11	ss2632453542
AX-116521759	14	117678559	8.18E-11	rs336473689
14_117678559	14	117678559	8.18E-11	ss2632453555
14_117678619	14	117678619	8.18E-11	ss2632453556
14_117846662	14	117846662	8.18E-11	ss2632453708
AX-116521818	14	117849189	8.18E-11	rs341394094
14_117849189	14	117849189	8.18E-11	ss2632453714
14_117852907	14	117852907	8.18E-11	ss2632453721
14_117852925	14	117852925	8.18E-11	ss2632453722
AX-116521838	14	117933886	8.18E-11	rs329886504
AX-116521839	14	117937390	8.18E-11	rs335641302
AX-116521840	14	117941519	8.18E-11	rs322605179
AX-116521841	14	117943776	8.18E-11	rs332611378
14_117943776	14	117943776	8.18E-11	ss2632453806
AX-116521842	14	117945407	8.18E-11	rs344263204
14_117945407	14	117945407	8.18E-11	ss2632453807
14_117945819	14	117945819	8.18E-11	ss2632453808
14_117948652	14	117948652	8.18E-11	ss2632453809
14_117948905	14	117948905	8.18E-11	ss2632453810
AX-116521843	14	117949587	8.18E-11	rs80975589
14_117949587	14	117949587	8.18E-11	ss2632453811
14_117950122	14	117950122	8.18E-11	ss2632453812
14_117950298	14	117950298	8.18E-11	ss2632453813
14_117950867	14	117950867	8.18E-11	ss2632453814
14_117951535	14	117951535	8.18E-11	ss2632453815
14_117952217	14	117952217	8.18E-11	ss2632453816
14_117953415	14	117953415	8.18E-11	ss2632453817
14_117954188	14	117954188	8.18E-11	ss2632453818
14_117955032	14	117955032	8.18E-11	ss2632453819
AX-116521845	14	117956769	8.18E-11	rs338620901
14_117956769	14	117956769	8.18E-11	ss2632453820
14_117958020	14	117958020	8.18E-11	ss2632453821
14_117958026	14	117958026	8.18E-11	ss2632453822
14_117958346	14	117958346	8.18E-11	ss2632453823
AX-116521846	14	117959155	8.18E-11	rs345455342
14_117959155	14	117959155	8.18E-11	ss2632453824
AX-116521847	14	117961075	8.18E-11	rs331303657
14_117961075	14	117961075	8.18E-11	ss2632453825
14_117961676	14	117961676	8.18E-11	ss2632453826
14_117962554	14	117962554	8.18E-11	ss2632453827
AX-116521848	14	117963465	8.18E-11	rs335232374
14_117966295	14	117966295	8.18E-11	ss2632453828
14_117968179	14	117968179	8.18E-11	ss2632453829
14_117968323	14	117968323	8.18E-11	ss2632453830
AX-116755718	14	117971084	8.18E-11	rs319299116
14_117971084	14	117971084	8.18E-11	ss2632453831
14_117972188	14	117972188	8.18E-11	ss2632453832
14_117974288	14	117974288	8.18E-11	ss2632453833
14_117980489	14	117980489	8.18E-11	ss2632453834
14_117981355	14	117981355	8.18E-11	ss2632453835
14_117981549	14	117981549	8.18E-11	ss2632453836
14_117981945	14	117981945	8.18E-11	ss2632453837
14_117986626	14	117986626	8.18E-11	ss2632453838
14_117992884	14	117992884	8.18E-11	ss2632453839
14_117994621	14	117994621	8.18E-11	ss2632453840
AX-116521857	14	117996154	8.18E-11	rs339322115
14_117996154	14	117996154	8.18E-11	ss2632453841
14_117997558	14	117997558	8.18E-11	ss2632453842
14_117997579	14	117997579	8.18E-11	ss2632453843
14_118000057	14	118000057	8.18E-11	ss2632453844
14_118001830	14	118001830	8.18E-11	ss2632453845
14_118001963	14	118001963	8.18E-11	ss2632453846
14_118003080	14	118003080	8.18E-11	ss2632453847
14_118003261	14	118003261	8.18E-11	ss2632453848
14_118006538	14	118006538	8.18E-11	ss2632453850
AX-116521860	14	118006681	8.18E-11	rs80903001
14_118006681	14	118006681	8.18E-11	ss2632453851
14_118021187	14	118021187	8.18E-11	ss2632453862
AX-116521865	14	118022458	8.18E-11	rs325140859
14_118022458	14	118022458	8.18E-11	ss2632453864
AX-116521871	14	118040644	8.18E-11	rs329822244
14_118040644	14	118040644	8.18E-11	ss2632453876
14_118048448	14	118048448	8.18E-11	ss2632453886
AX-116521873	14	118049657	8.18E-11	rs321142462
14_118049657	14	118049657	8.18E-11	ss2632453887
14_118052882	14	118052882	8.18E-11	ss2632453888
14_118052903	14	118052903	8.18E-11	ss2632453889
14_118053451	14	118053451	8.18E-11	ss2632453890
14_118055219	14	118055219	8.18E-11	ss2632453891
14_118056913	14	118056913	8.18E-11	ss2632453892
AX-116521875	14	118057492	8.18E-11	rs331686368
14_118057492	14	118057492	8.18E-11	ss2632453893
14_118058183	14	118058183	8.18E-11	ss2632453894
14_118058394	14	118058394	8.18E-11	ss2632453895
AX-116521876	14	118059315	8.18E-11	rs332977902
14_118059315	14	118059315	8.18E-11	ss2632453896
14_118059501	14	118059501	8.18E-11	ss2632453897
14_118060377	14	118060377	8.18E-11	ss2632453898
14_118060440	14	118060440	8.18E-11	ss2632453899
14_118063693	14	118063693	8.18E-11	ss2632453900
14_118064472	14	118064472	8.18E-11	ss2632453901
14_118069722	14	118069722	8.18E-11	ss2632453902
AX-116521879	14	118070357	8.18E-11	rs80838277
14_118070357	14	118070357	8.18E-11	ss2632453903
14_118070449	14	118070449	8.18E-11	ss2632453904
14_118071728	14	118071728	8.18E-11	ss2632453905
AX-116673202	14	118072947	8.18E-11	rs80816780
14_118074479	14	118074479	8.18E-11	ss2632453913
14_118074564	14	118074564	8.18E-11	ss2632453914
14_118074631	14	118074631	8.18E-11	ss2632453916
14_118074834	14	118074834	8.18E-11	ss2632453917
14_118075667	14	118075667	8.18E-11	ss2632453921
14_118075969	14	118075969	8.18E-11	ss2632453924
14_118076114	14	118076114	8.18E-11	ss2632453925
AX-116521881	14	118077434	8.18E-11	rs325997287
14_118077434	14	118077434	8.18E-11	ss2632453927
14_118079359	14	118079359	8.18E-11	ss2632453933
14_118080026	14	118080026	8.18E-11	ss2632453938
AX-116521882	14	118080199	8.18E-11	rs322603395
14_118080199	14	118080199	8.18E-11	ss2632453941
14_118080567	14	118080567	8.18E-11	ss2632453942
14_118080871	14	118080871	8.18E-11	ss2632453951
14_118081647	14	118081647	8.18E-11	ss2632453956
14_118081674	14	118081674	8.18E-11	ss2632453957
14_118082370	14	118082370	8.18E-11	ss2632453960
14_118082470	14	118082470	8.18E-11	ss2632453961
14_118082625	14	118082625	8.18E-11	ss2632453962
14_118082666	14	118082666	8.18E-11	ss2632453964
14_118082685	14	118082685	8.18E-11	ss2632453965
14_118083047	14	118083047	8.18E-11	ss2632453967
AX-116521884	14	118084045	8.18E-11	rs322168612
14_118084045	14	118084045	8.18E-11	ss2632453971
14_118085552	14	118085552	8.18E-11	ss2632453973
14_118089667	14	118089667	8.18E-11	ss2632453991
14_118092455	14	118092455	8.18E-11	ss2632454005
14_118092714	14	118092714	8.18E-11	ss2632454009
14_118092959	14	118092959	8.18E-11	ss2632454012
14_118094233	14	118094233	8.18E-11	ss2632454017
14_118094276	14	118094276	8.18E-11	ss2632454018
14_118094293	14	118094293	8.18E-11	ss2632454019
14_118094501	14	118094501	8.18E-11	ss2632454020
AX-116521888	14	118094737	2.26E-12	rs319056804
14_118095164	14	118095164	8.18E-11	ss2632454023
14_118095582	14	118095582	8.18E-11	ss2632454029
14_118095645	14	118095645	8.18E-11	ss2632454031
14_118095692	14	118095692	8.18E-11	ss2632454032
14_118095805	14	118095805	8.18E-11	ss2632454034
14_118095825	14	118095825	8.18E-11	ss2632454035
14_118095842	14	118095842	8.18E-11	ss2632454036
14_118096038	14	118096038	8.18E-11	ss2632454038
14_118096384	14	118096384	8.18E-11	ss2632454042
14_118096660	14	118096660	8.18E-11	ss2632454045
AX-116794684	14	118097275	7.75E-13	rs80997599
14_118097656	14	118097656	8.18E-11	ss2632454050
14_118098738	14	118098738	8.18E-11	ss2632454070
14_118099192	14	118099192	8.18E-11	ss2632454073
14_118099883	14	118099883	8.18E-11	ss2632454080
14_118099955	14	118099955	8.18E-11	ss2632454081
14_118100038	14	118100038	8.18E-11	ss2632454082
14_118100665	14	118100665	8.18E-11	ss2632454088
14_118102135	14	118102135	8.18E-11	ss2632454103
14_118102363	14	118102363	8.18E-11	ss2632454107
14_118102721	14	118102721	8.18E-11	ss2632454108
14_118102935	14	118102935	8.18E-11	ss2632454109
14_118103248	14	118103248	7.75E-13	ss2632454112
14_118103321	14	118103321	7.75E-13	ss2632454113
14_118103722	14	118103722	7.75E-13	ss2632454114
14_118104012	14	118104012	7.75E-13	ss2632454117
14_118104031	14	118104031	7.75E-13	ss2632454118
14_118104042	14	118104042	7.75E-13	ss2632454119
14_118104062	14	118104062	7.75E-13	ss2632454120
14_118104144	14	118104144	7.75E-13	ss2632454122
14_118104212	14	118104212	7.75E-13	ss2632454124
14_118104235	14	118104235	7.75E-13	ss2632454125
14_118104338	14	118104338	7.75E-13	ss2632454127
14_118104352	14	118104352	7.75E-13	ss2632454128
14_118104429	14	118104429	7.75E-13	ss2632454129
14_118104491	14	118104491	7.75E-13	ss2632454130
AX-116521890	14	118104533	7.75E-13	rs323099369
14_118104533	14	118104533	7.75E-13	ss2632454131
14_118104633	14	118104633	7.75E-13	ss2632454132
14_118105024	14	118105024	7.75E-13	ss2632454134
14_118105176	14	118105176	7.75E-13	ss2632454135
14_118105234	14	118105234	7.75E-13	ss2632454136
14_118105818	14	118105818	7.75E-13	ss2632454140
14_118106441	14	118106441	7.75E-13	ss2632454151
14_118107122	14	118107122	7.75E-13	ss2632454158
14_118107245	14	118107245	7.75E-13	ss2632454159
AX-116521891	14	118107346	7.75E-13	rs318499831
14_118107346	14	118107346	7.75E-13	ss2632454160
14_118107684	14	118107684	7.75E-13	ss2632454161
14_118107785	14	118107785	7.75E-13	ss2632454162
14_118108597	14	118108597	7.75E-13	ss2632454163
14_118108661	14	118108661	7.75E-13	ss2632454164
14_118108754	14	118108754	7.75E-13	ss2632454165
AX-116787644	14	118108847	7.75E-13	rs331914509
14_118108847	14	118108847	7.75E-13	ss2632454166
14_118108891	14	118108891	7.75E-13	ss2632454167
14_118108911	14	118108911	7.75E-13	ss2632454168
14_118108931	14	118108931	7.75E-13	ss2632454169
14_118108968	14	118108968	7.75E-13	ss2632454170
14_118109372	14	118109372	7.75E-13	ss2632454171
14_118109593	14	118109593	7.75E-13	ss2632454172
14_118110037	14	118110037	7.75E-13	ss2632454173
14_118110203	14	118110203	7.75E-13	ss2632454174
14_118110439	14	118110439	7.75E-13	ss2632454175
14_118110562	14	118110562	7.75E-13	ss2632454176
14_118111704	14	118111704	7.75E-13	ss2632454177
14_118111733	14	118111733	7.75E-13	ss2632454178
14_118111771	14	118111771	7.75E-13	ss2632454179
14_118111790	14	118111790	7.75E-13	ss2632454180
14_118111796	14	118111796	7.75E-13	ss2632454181
14_118112014	14	118112014	7.75E-13	ss2632454182
14_118112024	14	118112024	7.75E-13	ss2632454183
14_118112103	14	118112103	7.75E-13	ss2632454184
14_118112123	14	118112123	7.75E-13	ss2632454185
14_118112157	14	118112157	7.75E-13	ss2632454186
14_118112164	14	118112164	7.75E-13	ss2632454187
14_118112441	14	118112441	7.75E-13	ss2632454188
14_118112700	14	118112700	7.75E-13	ss2632454189
14_118112781	14	118112781	7.75E-13	ss2632454190
14_118112955	14	118112955	7.75E-13	ss2632454191
AX-116521893	14	118112993	7.75E-13	rs340633148
14_118112993	14	118112993	7.75E-13	ss2632454192
14_118113283	14	118113283	7.75E-13	ss2632454193
14_118113308	14	118113308	7.75E-13	ss2632454194
14_118113317	14	118113317	7.75E-13	ss2632454195
14_118113343	14	118113343	7.75E-13	ss2632454196
14_118113471	14	118113471	7.75E-13	ss2632454197
14_118113477	14	118113477	7.75E-13	ss2632454198
14_118113513	14	118113513	7.75E-13	ss2632454199
14_118113631	14	118113631	7.75E-13	ss2632454200
14_118113798	14	118113798	7.75E-13	ss2632454201
14_118113937	14	118113937	7.75E-13	ss2632454202
14_118114096	14	118114096	7.75E-13	ss2632454203
14_118114159	14	118114159	7.75E-13	ss2632454204
14_118114215	14	118114215	7.75E-13	ss2632454205
14_118114287	14	118114287	7.75E-13	ss2632454206
14_118114402	14	118114402	7.75E-13	ss2632454207
14_118114433	14	118114433	7.75E-13	ss2632454208
14_118114495	14	118114495	7.75E-13	ss2632454209
14_118114576	14	118114576	7.75E-13	ss2632454210
14_118114581	14	118114581	7.75E-13	ss2632454211
14_118114661	14	118114661	7.75E-13	ss2632454212
14_118114669	14	118114669	7.75E-13	ss2632454213
14_118114676	14	118114676	7.75E-13	ss2632454214
14_118114692	14	118114692	7.75E-13	ss2632454215
14_118114702	14	118114702	7.75E-13	ss2632454216
14_118114719	14	118114719	7.75E-13	ss2632454217
14_118114793	14	118114793	7.75E-13	ss2632454218
14_118114823	14	118114823	7.75E-13	ss2632454219
14_118115092	14	118115092	7.75E-13	ss2632454220
14_118115113	14	118115113	7.75E-13	ss2632454221
14_118115183	14	118115183	7.75E-13	ss2632454222
14_118115200	14	118115200	7.75E-13	ss2632454223
14_118115279	14	118115279	7.75E-13	ss2632454224
14_118115306	14	118115306	7.75E-13	ss2632454225
14_118115314	14	118115314	7.75E-13	ss2632454226
14_118115339	14	118115339	7.75E-13	ss2632454227
14_118115400	14	118115400	7.75E-13	ss2632454228
14_118115436	14	118115436	7.75E-13	ss2632454229
14_118115611	14	118115611	7.75E-13	ss2632454230
14_118115702	14	118115702	7.75E-13	ss2632454231
14_118115712	14	118115712	7.75E-13	ss2632454232
14_118115742	14	118115742	7.75E-13	ss2632454233
14_118115799	14	118115799	7.75E-13	ss2632454234
14_118115915	14	118115915	7.75E-13	ss2632454235
AX-116794685	14	118115949	7.75E-13	rs327243305
14_118115949	14	118115949	7.75E-13	ss2632454236
14_118116030	14	118116030	7.75E-13	ss2632454237
14_118116056	14	118116056	7.75E-13	ss2632454238
14_118116078	14	118116078	7.75E-13	ss2632454239
14_118116099	14	118116099	7.75E-13	ss2632454240
14_118116117	14	118116117	7.75E-13	ss2632454241
14_118116340	14	118116340	7.75E-13	ss2632454242
14_118116405	14	118116405	7.75E-13	ss2632454243
14_118116554	14	118116554	7.75E-13	ss2632454244
14_118116731	14	118116731	7.75E-13	ss2632454245
14_118116807	14	118116807	7.75E-13	ss2632454246
14_118116866	14	118116866	7.75E-13	ss2632454247
14_118116922	14	118116922	7.75E-13	ss2632454248
14_118117203	14	118117203	7.75E-13	ss2632454249
14_118117261	14	118117261	7.75E-13	ss2632454250
14_118117282	14	118117282	7.75E-13	ss2632454251
14_118117292	14	118117292	7.75E-13	ss2632454252
14_118117308	14	118117308	7.75E-13	ss2632454253
14_118117337	14	118117337	7.75E-13	ss2632454254
14_118117387	14	118117387	7.75E-13	ss2632454255
14_118117445	14	118117445	7.75E-13	ss2632454256
14_118117474	14	118117474	7.75E-13	ss2632454257
14_118117489	14	118117489	7.75E-13	ss2632454258
14_118117603	14	118117603	7.75E-13	ss2632454259
14_118117651	14	118117651	7.75E-13	ss2632454260
14_118117697	14	118117697	7.75E-13	ss2632454261
14_118117920	14	118117920	7.75E-13	ss2632454262
14_118117930	14	118117930	7.75E-13	ss2632454263
14_118117955	14	118117955	7.75E-13	ss2632454264
14_118117984	14	118117984	7.75E-13	ss2632454265
14_118118118	14	118118118	7.75E-13	ss2632454266
14_118118256	14	118118256	7.75E-13	ss2632454267
14_118118294	14	118118294	7.75E-13	ss2632454268
14_118118378	14	118118378	7.75E-13	ss2632454269
AX-116521894	14	118118809	7.75E-13	rs320653967
14_118119088	14	118119088	7.75E-13	ss2632454270
14_118119112	14	118119112	7.75E-13	ss2632454271
14_118119200	14	118119200	7.75E-13	ss2632454272
14_118119418	14	118119418	7.75E-13	ss2632454273
14_118119426	14	118119426	7.75E-13	ss2632454274
14_118119459	14	118119459	7.75E-13	ss2632454275
14_118119471	14	118119471	7.75E-13	ss2632454276
14_118119489	14	118119489	7.75E-13	ss2632454277
14_118119646	14	118119646	7.75E-13	ss2632454278
14_118119680	14	118119680	7.75E-13	ss2632454279
14_118119732	14	118119732	7.75E-13	ss2632454280
14_118119860	14	118119860	7.75E-13	ss2632454281
14_118120022	14	118120022	7.75E-13	ss2632454282
14_118120098	14	118120098	7.75E-13	ss2632454283
14_118120113	14	118120113	7.75E-13	ss2632454284
14_118120144	14	118120144	7.75E-13	ss2632454285
14_118120209	14	118120209	7.75E-13	ss2632454286
14_118120224	14	118120224	7.75E-13	ss2632454287
14_118120309	14	118120309	7.75E-13	ss2632454288
14_118120343	14	118120343	7.75E-13	ss2632454289
14_118120358	14	118120358	7.75E-13	ss2632454290
14_118120414	14	118120414	7.75E-13	ss2632454291
14_118120441	14	118120441	7.75E-13	ss2632454292
14_118120520	14	118120520	7.75E-13	ss2632454293
14_118120529	14	118120529	7.75E-13	ss2632454294
14_118120623	14	118120623	7.75E-13	ss2632454295
14_118120704	14	118120704	7.75E-13	ss2632454296
14_118120766	14	118120766	7.75E-13	ss2632454297
14_118120774	14	118120774	7.75E-13	ss2632454298
14_118120834	14	118120834	7.75E-13	ss2632454299
14_118120891	14	118120891	7.75E-13	ss2632454300
14_118121069	14	118121069	7.75E-13	ss2632454301
14_118121110	14	118121110	7.75E-13	ss2632454302
14_118121157	14	118121157	7.75E-13	ss2632454303
14_118121707	14	118121707	7.75E-13	ss2632454304
14_118121772	14	118121772	7.75E-13	ss2632454305
14_118121805	14	118121805	7.75E-13	ss2632454306
14_118122270	14	118122270	7.75E-13	ss2632454307
14_118122343	14	118122343	7.75E-13	ss2632454308
AX-116521895	14	118122578	7.75E-13	rs325627827
14_118122578	14	118122578	7.75E-13	ss2632454309
14_118122618	14	118122618	7.75E-13	ss2632454310
14_118122692	14	118122692	7.75E-13	ss2632454311
14_118122891	14	118122891	7.75E-13	ss2632454312
14_118122924	14	118122924	7.75E-13	ss2632454313
14_118122967	14	118122967	7.75E-13	ss2632454314
14_118123097	14	118123097	7.75E-13	ss2632454315
14_118123181	14	118123181	7.75E-13	ss2632454316
14_118123259	14	118123259	7.75E-13	ss2632454317
14_118123362	14	118123362	7.75E-13	ss2632454318
14_118123401	14	118123401	7.75E-13	ss2632454319
14_118123414	14	118123414	7.75E-13	ss2632454320
14_118123502	14	118123502	7.75E-13	ss2632454321
14_118123521	14	118123521	7.75E-13	ss2632454322
14_118123545	14	118123545	7.75E-13	ss2632454323
14_118123622	14	118123622	7.75E-13	ss2632454324
14_118123791	14	118123791	7.75E-13	ss2632454325
14_118123902	14	118123902	7.75E-13	ss2632454326
14_118124160	14	118124160	7.75E-13	ss2632454327
14_118124253	14	118124253	7.75E-13	ss2632454328
14_118124258	14	118124258	7.75E-13	ss2632454329
14_118124441	14	118124441	7.75E-13	ss2632454330
14_118124563	14	118124563	7.75E-13	ss2632454331
14_118124581	14	118124581	7.75E-13	ss2632454332
14_118124818	14	118124818	7.75E-13	ss2632454333
14_118124894	14	118124894	7.75E-13	ss2632454334
14_118125040	14	118125040	7.75E-13	ss2632454335
14_118125216	14	118125216	7.75E-13	ss2632454336
14_118125354	14	118125354	7.75E-13	ss2632454337
14_118125419	14	118125419	7.75E-13	ss2632454338
14_118125493	14	118125493	7.75E-13	ss2632454339
14_118125564	14	118125564	7.75E-13	ss2632454340
14_118125572	14	118125572	7.75E-13	ss2632454341
14_118125580	14	118125580	7.75E-13	ss2632454342
AX-116794686	14	118125775	7.75E-13	rs338718052
14_118125775	14	118125775	7.75E-13	ss2632454343
14_118125797	14	118125797	7.75E-13	ss2632454344
14_118125833	14	118125833	7.75E-13	ss2632454345
14_118125838	14	118125838	7.75E-13	ss2632454346
14_118125997	14	118125997	7.75E-13	ss2632454347
14_118126100	14	118126100	7.75E-13	ss2632454348
14_118126231	14	118126231	7.75E-13	ss2632454349
14_118126362	14	118126362	7.75E-13	ss2632454350
14_118126371	14	118126371	7.75E-13	ss2632454351
14_118126376	14	118126376	7.75E-13	ss2632454352
14_118126810	14	118126810	7.75E-13	ss2632454353
14_118126835	14	118126835	7.75E-13	ss2632454354
14_118126861	14	118126861	7.75E-13	ss2632454355
14_118127509	14	118127509	7.75E-13	ss2632454356
14_118127739	14	118127739	7.75E-13	ss2632454357
14_118127963	14	118127963	7.75E-13	ss2632454358
14_118128022	14	118128022	7.75E-13	ss2632454359
14_118128084	14	118128084	7.75E-13	ss2632454360
14_118128130	14	118128130	7.75E-13	ss2632454361
14_118128189	14	118128189	7.75E-13	ss2632454362
14_118128245	14	118128245	7.75E-13	ss2632454363
14_118128394	14	118128394	7.75E-13	ss2632454364
14_118128408	14	118128408	7.75E-13	ss2632454365
14_118128589	14	118128589	7.75E-13	ss2632454366
14_118128598	14	118128598	7.75E-13	ss2632454367
14_118128760	14	118128760	7.75E-13	ss2632454368
AX-116521897	14	118128908	7.75E-13	rs320152973
14_118128908	14	118128908	7.75E-13	ss2632454369
14_118128955	14	118128955	7.75E-13	ss2632454370
14_118128985	14	118128985	7.75E-13	ss2632454371
14_118129023	14	118129023	7.75E-13	ss2632454372
14_118129172	14	118129172	7.75E-13	ss2632454373
14_118129213	14	118129213	7.75E-13	ss2632454374
14_118129233	14	118129233	7.75E-13	ss2632454375
14_118129284	14	118129284	7.75E-13	ss2632454376
14_118129670	14	118129670	7.75E-13	ss2632454377
14_118129689	14	118129689	7.75E-13	ss2632454378
14_118129881	14	118129881	7.75E-13	ss2632454379
14_118129940	14	118129940	7.75E-13	ss2632454380
14_118130268	14	118130268	7.75E-13	ss2632454381
14_118130606	14	118130606	7.75E-13	ss2632454382
14_118131289	14	118131289	7.75E-13	ss2632454383
14_118131429	14	118131429	7.75E-13	ss2632454384
14_118131444	14	118131444	7.75E-13	ss2632454385
AX-116521898	14	118131505	7.75E-13	rs346268118
14_118131505	14	118131505	7.75E-13	ss2632454386
14_118131697	14	118131697	7.75E-13	ss2632454387
14_118131725	14	118131725	7.75E-13	ss2632454388
14_118131786	14	118131786	7.75E-13	ss2632454389
14_118131817	14	118131817	7.75E-13	ss2632454390
14_118131939	14	118131939	7.75E-13	ss2632454391
14_118132085	14	118132085	7.75E-13	ss2632454392
14_118132127	14	118132127	7.75E-13	ss2632454393
14_118132277	14	118132277	7.75E-13	ss2632454394
14_118132290	14	118132290	7.75E-13	ss2632454395
14_118132322	14	118132322	7.75E-13	ss2632454396
14_118132550	14	118132550	7.75E-13	ss2632454397
14_118132569	14	118132569	7.75E-13	ss2632454398
14_118132628	14	118132628	7.75E-13	ss2632454399
14_118132655	14	118132655	7.75E-13	ss2632454400
14_118132680	14	118132680	7.75E-13	ss2632454401
14_118132703	14	118132703	7.75E-13	ss2632454402
14_118132764	14	118132764	7.75E-13	ss2632454403
14_118133048	14	118133048	7.75E-13	ss2632454404
14_118133073	14	118133073	7.75E-13	ss2632454405
14_118133131	14	118133131	7.75E-13	ss2632454406
14_118133145	14	118133145	7.75E-13	ss2632454407
14_118133269	14	118133269	7.75E-13	ss2632454408
14_118133478	14	118133478	7.75E-13	ss2632454409
AX-116521899	14	118133767	7.75E-13	rs325918734
14_118133767	14	118133767	7.75E-13	ss2632454410
14_118135329	14	118135329	7.75E-13	ss2632454411
14_118135351	14	118135351	7.75E-13	ss2632454412
14_118135412	14	118135412	7.75E-13	ss2632454413
14_118135420	14	118135420	7.75E-13	ss2632454414
14_118135472	14	118135472	7.75E-13	ss2632454415
14_118135477	14	118135477	7.75E-13	ss2632454416
14_118135589	14	118135589	7.75E-13	ss2632454417
14_118135628	14	118135628	7.75E-13	ss2632454418
14_118135636	14	118135636	7.75E-13	ss2632454419
14_118135724	14	118135724	7.75E-13	ss2632454420
AX-116521900	14	118135874	7.75E-13	rs326983654
14_118135874	14	118135874	7.75E-13	ss2632454421
14_118135961	14	118135961	7.75E-13	ss2632454422
14_118136110	14	118136110	7.75E-13	ss2632454423
14_118136171	14	118136171	7.75E-13	ss2632454424
14_118136389	14	118136389	7.75E-13	ss2632454425
14_118136440	14	118136440	7.75E-13	ss2632454426
14_118137001	14	118137001	7.75E-13	ss2632454427
14_118137076	14	118137076	7.75E-13	ss2632454428
14_118137262	14	118137262	7.75E-13	ss2632454429
14_118137476	14	118137476	7.75E-13	ss2632454430
14_118137786	14	118137786	7.75E-13	ss2632454431
14_118138345	14	118138345	7.75E-13	ss2632454432
AX-116755719	14	118138505	7.75E-13	rs330370296
14_118139062	14	118139062	7.75E-13	ss2632454433
14_118139086	14	118139086	7.75E-13	ss2632454434
14_118139097	14	118139097	7.75E-13	ss2632454435
14_118139294	14	118139294	7.75E-13	ss2632454436
14_118139580	14	118139580	7.75E-13	ss2632454437
14_118139609	14	118139609	7.75E-13	ss2632454438
14_118139700	14	118139700	7.75E-13	ss2632454439
14_118139803	14	118139803	7.75E-13	ss2632454440
14_118139914	14	118139914	7.75E-13	ss2632454441
14_118140053	14	118140053	7.75E-13	ss2632454442
14_118140166	14	118140166	7.75E-13	ss2632454443
14_118140431	14	118140431	7.75E-13	ss2632454444
14_118140446	14	118140446	7.75E-13	ss2632454445
14_118140571	14	118140571	7.75E-13	ss2632454446
AX-116521901	14	118140783	7.75E-13	rs81318985
14_118140783	14	118140783	7.75E-13	ss2632454447
14_118140902	14	118140902	7.75E-13	ss2632454448
14_118140957	14	118140957	7.75E-13	ss2632454449
14_118140968	14	118140968	7.75E-13	ss2632454450
14_118141108	14	118141108	7.75E-13	ss2632454451
14_118141441	14	118141441	7.75E-13	ss2632454452
14_118141488	14	118141488	7.75E-13	ss2632454453
14_118141544	14	118141544	7.75E-13	ss2632454454
14_118141554	14	118141554	7.75E-13	ss2632454455
14_118141655	14	118141655	7.75E-13	ss2632454456
14_118141682	14	118141682	7.75E-13	ss2632454457
14_118141715	14	118141715	7.75E-13	ss2632454458
14_118141751	14	118141751	7.75E-13	ss2632454459
14_118141883	14	118141883	7.75E-13	ss2632454460
14_118142059	14	118142059	7.75E-13	ss2632454461
14_118142301	14	118142301	7.75E-13	ss2632454462
14_118142592	14	118142592	7.75E-13	ss2632454463
14_118142671	14	118142671	7.75E-13	ss2632454464
14_118142692	14	118142692	7.75E-13	ss2632454465
14_118142754	14	118142754	7.75E-13	ss2632454466
14_118142789	14	118142789	7.75E-13	ss2632454467
14_118142998	14	118142998	7.75E-13	ss2632454468
14_118143111	14	118143111	7.75E-13	ss2632454469
14_118143542	14	118143542	7.75E-13	ss2632454470
AX-116521902	14	118143665	7.75E-13	rs337591514
14_118143665	14	118143665	7.75E-13	ss2632454471
14_118143933	14	118143933	6.47E-13	ss2632454472
14_118143996	14	118143996	6.47E-13	ss2632454473
14_118144082	14	118144082	6.47E-13	ss2632454474
14_118144481	14	118144481	7.75E-13	ss2632454475
14_118144780	14	118144780	7.75E-13	ss2632454476
14_118144889	14	118144889	6.47E-13	ss2632454477
14_118144942	14	118144942	7.75E-13	ss2632454478
14_118145003	14	118145003	7.75E-13	ss2632454479
14_118145015	14	118145015	7.75E-13	ss2632454480
14_118145030	14	118145030	7.75E-13	ss2632454481
14_118145054	14	118145054	7.75E-13	ss2632454482
14_118145068	14	118145068	7.75E-13	ss2632454483
14_118145167	14	118145167	6.47E-13	ss2632454484
AX-116794687	14	118145167	6.48E-13	rs333994374
14_118145315	14	118145315	7.75E-13	ss2632454485
14_118145369	14	118145369	7.75E-13	ss2632454486
14_118145380	14	118145380	7.75E-13	ss2632454487
14_118145502	14	118145502	7.75E-13	ss2632454488
14_118145612	14	118145612	7.75E-13	ss2632454489
14_118145622	14	118145622	7.75E-13	ss2632454490
14_118145679	14	118145679	6.47E-13	ss2632454491
14_118145789	14	118145789	7.75E-13	ss2632454492
14_118145797	14	118145797	7.75E-13	ss2632454493
14_118145961	14	118145961	6.47E-13	ss2632454494
14_118146049	14	118146049	7.75E-13	ss2632454495
14_118146164	14	118146164	7.75E-13	ss2632454496
14_118146180	14	118146180	7.75E-13	ss2632454497
14_118146200	14	118146200	7.75E-13	ss2632454498
14_118146801	14	118146801	7.75E-13	ss2632454499
14_118146852	14	118146852	7.75E-13	ss2632454500
14_118146900	14	118146900	7.75E-13	ss2632454501
14_118147180	14	118147180	7.75E-13	ss2632454502
14_118147216	14	118147216	7.75E-13	ss2632454503
14_118147275	14	118147275	7.75E-13	ss2632454504
14_118147303	14	118147303	6.47E-13	ss2632454505
14_118147309	14	118147309	7.75E-13	ss2632454506
14_118147314	14	118147314	7.75E-13	ss2632454507
14_118147332	14	118147332	6.47E-13	ss2632454508
14_118147447	14	118147447	7.75E-13	ss2632454509
14_118147484	14	118147484	7.75E-13	ss2632454510
14_118147495	14	118147495	7.75E-13	ss2632454511
14_118147533	14	118147533	6.47E-13	ss2632454512
14_118147569	14	118147569	7.75E-13	ss2632454513
14_118147649	14	118147649	7.75E-13	ss2632454514
14_118147737	14	118147737	6.47E-13	ss2632454515
14_118147861	14	118147861	7.75E-13	ss2632454516
14_118147866	14	118147866	6.47E-13	ss2632454517
14_118147875	14	118147875	6.47E-13	ss2632454518
14_118147970	14	118147970	7.75E-13	ss2632454519
14_118147988	14	118147988	7.75E-13	ss2632454520
14_118148404	14	118148404	7.75E-13	ss2632454521
14_118148514	14	118148514	7.75E-13	ss2632454522
14_118148619	14	118148619	7.75E-13	ss2632454523
14_118148954	14	118148954	7.75E-13	ss2632454524
14_118149108	14	118149108	7.75E-13	ss2632454525
14_118149115	14	118149115	7.75E-13	ss2632454526
14_118149389	14	118149389	5.73E-13	ss2632454530
14_118149593	14	118149593	5.73E-13	ss2632454532
14_118149671	14	118149671	5.73E-13	ss2632454534
AX-116521903	14	118151746	7.75E-13	rs337562082
AX-116744758	14	118153601	7.75E-13	rs339332724
14_118153601	14	118153601	7.75E-13	ss2632454583
14_118153751	14	118153751	5.73E-13	ss2632454585
14_118153756	14	118153756	5.73E-13	ss2632454586
14_118153800	14	118153800	5.73E-13	ss2632454588
14_118154049	14	118154049	5.73E-13	ss2632454593
14_118154605	14	118154605	5.73E-13	ss2632454598
14_118154816	14	118154816	5.73E-13	ss2632454606
14_118155080	14	118155080	5.73E-13	ss2632454609
14_118155433	14	118155433	5.73E-13	ss2632454612
AX-116798642	14	118157415	7.75E-13	rs333709550
14_118157415	14	118157415	7.75E-13	ss2632454623
14_118158151	14	118158151	5.73E-13	ss2632454637
14_118158949	14	118158949	5.73E-13	ss2632454648
14_118158957	14	118158957	5.73E-13	ss2632454649
14_118159661	14	118159661	5.73E-13	ss2632454657
14_118160386	14	118160386	5.73E-13	ss2632454663
14_118161435	14	118161435	5.73E-13	ss2632454680
14_118161688	14	118161688	5.73E-13	ss2632454682
14_118162140	14	118162140	5.73E-13	ss2632454688
14_118162956	14	118162956	5.73E-13	ss2632454696
14_118163091	14	118163091	5.73E-13	ss2632454702
14_118163121	14	118163121	5.73E-13	ss2632454703
14_118163247	14	118163247	5.73E-13	ss2632454711
14_118163370	14	118163370	5.73E-13	ss2632454712
14_118163426	14	118163426	5.73E-13	ss2632454713
14_118163806	14	118163806	5.73E-13	ss2632454717
14_118164332	14	118164332	5.73E-13	ss2632454725
14_118165709	14	118165709	5.73E-13	ss2632454737
14_118165886	14	118165886	5.73E-13	ss2632454743
14_118165917	14	118165917	5.73E-13	ss2632454744
14_118166061	14	118166061	5.73E-13	ss2632454749
14_118166748	14	118166748	5.73E-13	ss2632454757
AX-116521907	14	118167891	1.03E-12	rs81323125
14_118167891	14	118167891	1.03E-12	ss2632454761
14_118167960	14	118167960	5.73E-13	ss2632454763
14_118168482	14	118168482	5.73E-13	ss2632454766
14_118169451	14	118169451	5.73E-13	ss2632454776
14_118170659	14	118170659	5.73E-13	ss2632454792
AX-116521909	14	118174847	1.03E-12	rs329372724
14_118174847	14	118174847	1.03E-12	ss2632454793
14_118235362	14	118235362	5.73E-13	ss2632454808
14_118263682	14	118263682	5.73E-13	ss2632454810
14_118275182	14	118275182	5.73E-13	ss2632454812
AX-116521948	14	118347181	4.47E-12	rs341444708
14_118347181	14	118347181	4.47E-12	ss2632454928
14_118358797	14	118358797	4.47E-12	ss2632454929
14_118403513	14	118403513	4.47E-12	ss2632454930
14_118468682	14	118468682	2.74E-13	ss2632454936
14_118468983	14	118468983	2.74E-13	ss2632454937
AX-116521987	14	118472320	2.74E-13	rs341191712
14_118472320	14	118472320	2.74E-13	ss2632454938
14_118483830	14	118483830	2.74E-13	ss2632454942
AX-116522034	14	118617965	2.74E-13	rs343551733
14_118617965	14	118617965	2.74E-13	ss2632454955
14_118618206	14	118618206	2.74E-13	ss2632454956
14_118618497	14	118618497	2.74E-13	ss2632454957
14_118618761	14	118618761	2.74E-13	ss2632454958
14_118618864	14	118618864	2.74E-13	ss2632454959
14_118619062	14	118619062	2.74E-13	ss2632454960
14_118619296	14	118619296	2.74E-13	ss2632454961
14_118619575	14	118619575	2.74E-13	ss2632454962
14_118620063	14	118620063	2.74E-13	ss2632454963
14_118620069	14	118620069	2.74E-13	ss2632454964
AX-116522035	14	118620301	2.74E-13	rs340418042
14_118620301	14	118620301	2.74E-13	ss2632454965
14_118620477	14	118620477	2.74E-13	ss2632454966
14_118620750	14	118620750	2.74E-13	ss2632454967
14_118621435	14	118621435	2.74E-13	ss2632454968
14_118621549	14	118621549	2.74E-13	ss2632454969
14_118622050	14	118622050	2.74E-13	ss2632454970
14_118622095	14	118622095	2.74E-13	ss2632454971
14_118622431	14	118622431	2.74E-13	ss2632454972
14_118622488	14	118622488	2.74E-13	ss2632454973
14_118622550	14	118622550	2.74E-13	ss2632454974
14_118622875	14	118622875	2.74E-13	ss2632454975
14_118622978	14	118622978	2.74E-13	ss2632454976
14_118623146	14	118623146	2.74E-13	ss2632454977
AX-116522036	14	118623377	2.74E-13	rs336901387
14_118623377	14	118623377	2.74E-13	ss2632454978
14_118623471	14	118623471	2.74E-13	ss2632454979
14_118623482	14	118623482	2.74E-13	ss2632454980
14_118623534	14	118623534	2.74E-13	ss2632454981
14_118624029	14	118624029	2.74E-13	ss2632454982
14_118624275	14	118624275	2.74E-13	ss2632454983
14_118624361	14	118624361	2.74E-13	ss2632454984
14_118624701	14	118624701	2.74E-13	ss2632454985
14_118624811	14	118624811	2.74E-13	ss2632454986
14_118624889	14	118624889	2.74E-13	ss2632454987
14_118624998	14	118624998	2.74E-13	ss2632454988
14_118625248	14	118625248	2.74E-13	ss2632454989
14_118625319	14	118625319	2.74E-13	ss2632454990
14_118625453	14	118625453	2.74E-13	ss2632454991
14_118625678	14	118625678	2.74E-13	ss2632454992
14_118625690	14	118625690	2.74E-13	ss2632454993
AX-116522037	14	118625951	2.74E-13	rs80950043
14_118625951	14	118625951	2.74E-13	ss2632454994
14_118626192	14	118626192	2.74E-13	ss2632454995
14_118626271	14	118626271	2.74E-13	ss2632454996
14_118626522	14	118626522	2.74E-13	ss2632454997
14_118626748	14	118626748	2.74E-13	ss2632454998
14_118627310	14	118627310	2.74E-13	ss2632454999
14_118627362	14	118627362	2.74E-13	ss2632455000
14_118627471	14	118627471	2.74E-13	ss2632455001
14_118627730	14	118627730	2.74E-13	ss2632455002
14_118627817	14	118627817	2.74E-13	ss2632455003
14_118628013	14	118628013	2.74E-13	ss2632455004
14_118628024	14	118628024	2.74E-13	ss2632455005
14_118628092	14	118628092	2.74E-13	ss2632455006
14_118628143	14	118628143	2.74E-13	ss2632455007
14_118628184	14	118628184	2.74E-13	ss2632455008
14_118628235	14	118628235	2.74E-13	ss2632455009
14_118628283	14	118628283	2.74E-13	ss2632455010
14_118628295	14	118628295	2.74E-13	ss2632455011
14_118628312	14	118628312	2.74E-13	ss2632455012
14_118628337	14	118628337	2.74E-13	ss2632455013
14_118628439	14	118628439	2.74E-13	ss2632455014
14_118628560	14	118628560	2.74E-13	ss2632455015
14_118628648	14	118628648	2.74E-13	ss2632455016
14_118628656	14	118628656	2.74E-13	ss2632455017
14_118628677	14	118628677	2.74E-13	ss2632455018
14_118628738	14	118628738	2.74E-13	ss2632455019
14_118628746	14	118628746	2.74E-13	ss2632455020
14_118628813	14	118628813	2.74E-13	ss2632455021
14_118628857	14	118628857	2.74E-13	ss2632455022
14_118628873	14	118628873	2.74E-13	ss2632455023
AX-116522038	14	118628988	2.74E-13	rs325008670
14_118628988	14	118628988	2.74E-13	ss2632455024
14_118629067	14	118629067	2.74E-13	ss2632455025
14_118629111	14	118629111	2.74E-13	ss2632455026
14_118629184	14	118629184	2.74E-13	ss2632455027
14_118629198	14	118629198	2.74E-13	ss2632455028
14_118629813	14	118629813	2.74E-13	ss2632455029
14_118629930	14	118629930	2.74E-13	ss2632455030
14_118630006	14	118630006	2.74E-13	ss2632455031
14_118630031	14	118630031	2.74E-13	ss2632455032
14_118631208	14	118631208	2.74E-13	ss2632455033
14_118631916	14	118631916	2.74E-13	ss2632455034
14_118632111	14	118632111	2.74E-13	ss2632455035
14_118632791	14	118632791	2.74E-13	ss2632455036
14_118632884	14	118632884	2.74E-13	ss2632455037
14_118633102	14	118633102	2.74E-13	ss2632455038
14_118633545	14	118633545	2.74E-13	ss2632455039
14_118633629	14	118633629	2.74E-13	ss2632455040
14_118633981	14	118633981	2.74E-13	ss2632455041
14_118634026	14	118634026	2.74E-13	ss2632455042
14_118634040	14	118634040	2.74E-13	ss2632455043
14_118634477	14	118634477	2.74E-13	ss2632455044
14_118634513	14	118634513	2.74E-13	ss2632455045
14_118634790	14	118634790	2.74E-13	ss2632455046
14_118634809	14	118634809	2.74E-13	ss2632455047
14_118634984	14	118634984	2.74E-13	ss2632455048
14_118635030	14	118635030	2.74E-13	ss2632455049
14_118635071	14	118635071	2.74E-13	ss2632455050
14_118635112	14	118635112	2.74E-13	ss2632455051
AX-116522040	14	118635182	2.74E-13	rs333050964
14_118635182	14	118635182	2.74E-13	ss2632455052
14_118635232	14	118635232	2.74E-13	ss2632455053
14_118635350	14	118635350	2.74E-13	ss2632455054
14_118635524	14	118635524	2.74E-13	ss2632455055
14_118635547	14	118635547	2.74E-13	ss2632455056
14_118635619	14	118635619	2.74E-13	ss2632455057
14_118635705	14	118635705	2.74E-13	ss2632455058
14_118635710	14	118635710	2.74E-13	ss2632455059
14_118635778	14	118635778	2.74E-13	ss2632455060
14_118635871	14	118635871	2.74E-13	ss2632455061
14_118636413	14	118636413	2.74E-13	ss2632455062
14_118636455	14	118636455	2.74E-13	ss2632455063
14_118636472	14	118636472	2.74E-13	ss2632455064
14_118636524	14	118636524	2.74E-13	ss2632455065
14_118636727	14	118636727	2.74E-13	ss2632455066
14_118636762	14	118636762	2.74E-13	ss2632455067
14_118636833	14	118636833	2.74E-13	ss2632455068
14_118636876	14	118636876	2.74E-13	ss2632455069
14_118636920	14	118636920	2.74E-13	ss2632455070
14_118636935	14	118636935	2.74E-13	ss2632455071
14_118636978	14	118636978	2.74E-13	ss2632455072
14_118637026	14	118637026	2.74E-13	ss2632455073
14_118637057	14	118637057	2.74E-13	ss2632455074
AX-116673208	14	118637605	2.74E-13	rs80816373
14_118638181	14	118638181	2.74E-13	ss2632455075
14_118638235	14	118638235	2.74E-13	ss2632455076
14_118638243	14	118638243	2.74E-13	ss2632455077
AX-116522048	14	118723449	3.39E-13	rs330131016
14_118723449	14	118723449	3.39E-13	ss2632455160
14_118723511	14	118723511	3.39E-13	ss2632455161
14_118723697	14	118723697	3.39E-13	ss2632455162
14_118723719	14	118723719	3.39E-13	ss2632455163
14_118723933	14	118723933	3.39E-13	ss2632455164
14_118724012	14	118724012	3.39E-13	ss2632455165
14_118724281	14	118724281	3.39E-13	ss2632455166
14_118724344	14	118724344	3.39E-13	ss2632455167
14_118724362	14	118724362	3.39E-13	ss2632455168
14_118724481	14	118724481	3.39E-13	ss2632455169
14_118724499	14	118724499	3.39E-13	ss2632455170
14_118724544	14	118724544	3.39E-13	ss2632455171
14_118724869	14	118724869	3.39E-13	ss2632455172
14_118725113	14	118725113	3.39E-13	ss2632455173
14_118725121	14	118725121	3.39E-13	ss2632455174
14_118725161	14	118725161	3.39E-13	ss2632455175
14_118725177	14	118725177	3.39E-13	ss2632455176
AX-116522049	14	118725225	3.39E-13	rs334057716
14_118725225	14	118725225	3.39E-13	ss2632455177
14_118725788	14	118725788	3.39E-13	ss2632455178
14_118725797	14	118725797	3.39E-13	ss2632455179
14_118725903	14	118725903	3.39E-13	ss2632455180
14_118726211	14	118726211	3.39E-13	ss2632455181
14_118726249	14	118726249	3.39E-13	ss2632455182
14_118727263	14	118727263	3.39E-13	ss2632455183
14_118727293	14	118727293	3.39E-13	ss2632455184
14_118727363	14	118727363	3.39E-13	ss2632455185
14_118727421	14	118727421	3.39E-13	ss2632455186
14_118727439	14	118727439	3.39E-13	ss2632455187
14_118727985	14	118727985	3.39E-13	ss2632455188
14_118728147	14	118728147	3.39E-13	ss2632455189
AX-116522050	14	118728624	3.39E-13	rs81284860
14_118728624	14	118728624	3.39E-13	ss2632455190
14_118728856	14	118728856	3.39E-13	ss2632455191
14_118728900	14	118728900	3.39E-13	ss2632455192
14_118729244	14	118729244	3.39E-13	ss2632455193
14_118729345	14	118729345	3.39E-13	ss2632455194
14_118729431	14	118729431	3.39E-13	ss2632455195
AX-116522051	14	118729672	3.39E-13	rs321695049
14_118729672	14	118729672	3.39E-13	ss2632455196
14_118729838	14	118729838	3.39E-13	ss2632455197
14_118730167	14	118730167	3.39E-13	ss2632455198
14_118730177	14	118730177	3.39E-13	ss2632455199
14_118730426	14	118730426	3.39E-13	ss2632455200
14_118730726	14	118730726	3.39E-13	ss2632455201
14_118730733	14	118730733	3.39E-13	ss2632455202
14_118730843	14	118730843	3.39E-13	ss2632455203
14_118731020	14	118731020	3.39E-13	ss2632455204
14_118731085	14	118731085	3.39E-13	ss2632455205
AX-116522052	14	118732842	3.39E-13	rs81310604
14_118732842	14	118732842	3.39E-13	ss2632455206
14_118732994	14	118732994	3.39E-13	ss2632455207
14_118733007	14	118733007	3.39E-13	ss2632455208
14_118733164	14	118733164	3.39E-13	ss2632455209
14_118733673	14	118733673	3.39E-13	ss2632455210
14_118734113	14	118734113	3.39E-13	ss2632455211
14_118734323	14	118734323	3.39E-13	ss2632455212
14_118735065	14	118735065	3.39E-13	ss2632455213
AX-116522053	14	118735171	3.39E-13	rs331495861
14_118735171	14	118735171	3.39E-13	ss2632455214
14_118735412	14	118735412	3.39E-13	ss2632455215
14_118736395	14	118736395	3.39E-13	ss2632455216
14_118736407	14	118736407	3.39E-13	ss2632455217
14_118736433	14	118736433	3.39E-13	ss2632455218
14_118736466	14	118736466	3.39E-13	ss2632455219
14_118736693	14	118736693	3.39E-13	ss2632455220
14_118737883	14	118737883	3.39E-13	ss2632455221
14_118738210	14	118738210	3.39E-13	ss2632455222
14_118738662	14	118738662	3.39E-13	ss2632455223
AX-116522054	14	118738769	3.39E-13	rs344957716
14_118738769	14	118738769	3.39E-13	ss2632455224
14_118739523	14	118739523	3.39E-13	ss2632455225
14_118739780	14	118739780	3.39E-13	ss2632455226
14_118739791	14	118739791	3.39E-13	ss2632455227
14_118739814	14	118739814	3.39E-13	ss2632455228
14_118739994	14	118739994	3.39E-13	ss2632455229
14_118740007	14	118740007	3.39E-13	ss2632455230
14_118740128	14	118740128	3.39E-13	ss2632455231
14_118740181	14	118740181	3.39E-13	ss2632455232
14_118740214	14	118740214	3.39E-13	ss2632455233
14_118740264	14	118740264	3.39E-13	ss2632455234
14_118740331	14	118740331	3.39E-13	ss2632455235
14_118740338	14	118740338	3.39E-13	ss2632455236
14_118740487	14	118740487	3.39E-13	ss2632455237
14_118740514	14	118740514	3.39E-13	ss2632455238
14_118740519	14	118740519	3.39E-13	ss2632455239
14_118740640	14	118740640	3.39E-13	ss2632455240
14_118740741	14	118740741	3.39E-13	ss2632455241
14_118740986	14	118740986	3.39E-13	ss2632455242
14_118741007	14	118741007	3.39E-13	ss2632455243
14_118741042	14	118741042	3.39E-13	ss2632455244
14_118741083	14	118741083	3.39E-13	ss2632455245
14_118741249	14	118741249	3.39E-13	ss2632455246
14_118741319	14	118741319	3.39E-13	ss2632455247
14_118741417	14	118741417	3.39E-13	ss2632455248
14_118741450	14	118741450	3.39E-13	ss2632455249
14_118741511	14	118741511	3.39E-13	ss2632455250
14_118741969	14	118741969	3.39E-13	ss2632455251
14_118742251	14	118742251	3.39E-13	ss2632455252
14_118742318	14	118742318	3.39E-13	ss2632455253
AX-116522055	14	118742483	3.39E-13	rs339394632
14_118742483	14	118742483	3.39E-13	ss2632455254
14_118742561	14	118742561	3.39E-13	ss2632455255
14_118742569	14	118742569	3.39E-13	ss2632455256
14_118742621	14	118742621	3.39E-13	ss2632455257
14_118742777	14	118742777	3.39E-13	ss2632455258
14_118742789	14	118742789	3.39E-13	ss2632455259
14_118743008	14	118743008	3.39E-13	ss2632455260
14_118743082	14	118743082	3.39E-13	ss2632455261
14_118743136	14	118743136	3.39E-13	ss2632455262
14_118743185	14	118743185	3.39E-13	ss2632455263
14_118743340	14	118743340	3.39E-13	ss2632455264
14_118743369	14	118743369	3.39E-13	ss2632455265
14_118743398	14	118743398	3.39E-13	ss2632455266
14_118743521	14	118743521	3.39E-13	ss2632455267
14_118743697	14	118743697	3.39E-13	ss2632455268
14_118743961	14	118743961	3.39E-13	ss2632455269
14_118744107	14	118744107	3.39E-13	ss2632455270
AX-116522056	14	118744155	3.39E-13	rs339348402
14_118744155	14	118744155	3.39E-13	ss2632455271
14_118744341	14	118744341	3.39E-13	ss2632455272
14_118744350	14	118744350	3.39E-13	ss2632455273
14_118744522	14	118744522	3.39E-13	ss2632455274
14_118745286	14	118745286	3.39E-13	ss2632455275
14_118746021	14	118746021	3.39E-13	ss2632455276
14_118746562	14	118746562	3.39E-13	ss2632455277
14_118746639	14	118746639	3.39E-13	ss2632455278
14_118747399	14	118747399	3.39E-13	ss2632455279
14_118747745	14	118747745	3.39E-13	ss2632455280
14_118747940	14	118747940	3.39E-13	ss2632455281
14_118750761	14	118750761	3.39E-13	ss2632455282
14_118750894	14	118750894	3.39E-13	ss2632455283
14_118750938	14	118750938	3.39E-13	ss2632455284
14_118750994	14	118750994	3.39E-13	ss2632455285
14_118751010	14	118751010	3.39E-13	ss2632455286
14_118751071	14	118751071	3.39E-13	ss2632455287
14_118755578	14	118755578	3.39E-13	ss2632455288
14_118755592	14	118755592	3.39E-13	ss2632455289
14_118755663	14	118755663	3.39E-13	ss2632455290
14_118755824	14	118755824	3.39E-13	ss2632455291
14_118755912	14	118755912	3.39E-13	ss2632455292
14_118756037	14	118756037	3.39E-13	ss2632455293
14_118756046	14	118756046	3.39E-13	ss2632455294
14_118756069	14	118756069	3.39E-13	ss2632455295
14_118756092	14	118756092	3.39E-13	ss2632455296
14_118756217	14	118756217	3.39E-13	ss2632455297
14_118756332	14	118756332	3.39E-13	ss2632455298
14_118756383	14	118756383	3.39E-13	ss2632455299
14_118756403	14	118756403	3.39E-13	ss2632455300
14_118756471	14	118756471	3.39E-13	ss2632455301
14_118756549	14	118756549	3.39E-13	ss2632455302
AX-116522060	14	118756684	3.39E-13	rs327535600
14_118756684	14	118756684	3.39E-13	ss2632455303
14_118757218	14	118757218	3.39E-13	ss2632455304
14_118757345	14	118757345	3.39E-13	ss2632455305
14_118757498	14	118757498	3.39E-13	ss2632455306
14_118757664	14	118757664	3.39E-13	ss2632455307
14_118757680	14	118757680	3.39E-13	ss2632455308
14_118757996	14	118757996	3.39E-13	ss2632455309
14_118758007	14	118758007	3.39E-13	ss2632455310
14_118758088	14	118758088	3.39E-13	ss2632455311
14_118758262	14	118758262	3.39E-13	ss2632455312
14_118758308	14	118758308	3.39E-13	ss2632455313
14_118758313	14	118758313	3.39E-13	ss2632455314
14_118758323	14	118758323	3.39E-13	ss2632455315
14_118758672	14	118758672	3.39E-13	ss2632455316
14_118758678	14	118758678	3.39E-13	ss2632455317
14_118758877	14	118758877	3.39E-13	ss2632455318
AX-116522061	14	118760633	3.39E-13	rs81345405
14_118760633	14	118760633	3.39E-13	ss2632455319
14_118760739	14	118760739	3.39E-13	ss2632455320
14_118760815	14	118760815	3.39E-13	ss2632455321
14_118760988	14	118760988	3.39E-13	ss2632455322
AX-116522062	14	118762444	4.78E-09	rs320358384
14_118762444	14	118762444	4.78E-09	ss2632455323
14_118764437	14	118764437	4.78E-09	ss2632455324
AX-116522063	14	118766349	3.39E-13	rs334046065
14_118766349	14	118766349	3.39E-13	ss2632455325
14_118775693	14	118775693	4.78E-09	ss2632455326
14_118780200	14	118780200	4.78E-09	ss2632455327
AX-116522066	14	118784498	3.39E-13	rs320945542
14_118797669	14	118797669	3.39E-13	ss2632455328
14_118797674	14	118797674	4.78E-09	ss2632455329
AX-116522069	14	118798653	3.39E-13	rs339797243
14_118798653	14	118798653	3.39E-13	ss2632455330
14_118798827	14	118798827	3.39E-13	ss2632455331
AX-116522070	14	118806768	3.39E-13	rs344059883
14_118814183	14	118814183	3.39E-13	ss2632455332
14_118814554	14	118814554	3.39E-13	ss2632455333
14_118814989	14	118814989	3.39E-13	ss2632455334
14_118817026	14	118817026	3.39E-13	ss2632455335
14_118817127	14	118817127	3.39E-13	ss2632455336
AX-116522073	14	118819426	3.39E-13	rs330857537
14_118820837	14	118820837	3.39E-13	ss2632455337
14_118824254	14	118824254	3.39E-13	ss2632455338
14_118824366	14	118824366	3.39E-13	ss2632455339
14_118825112	14	118825112	3.39E-13	ss2632455340
AX-116522075	14	118825577	3.39E-13	rs336653538
14_118825577	14	118825577	3.39E-13	ss2632455341
14_118826605	14	118826605	3.39E-13	ss2632455342
AX-116522076	14	118827357	3.39E-13	rs326039239
14_118827357	14	118827357	3.39E-13	ss2632455343
14_118827410	14	118827410	3.39E-13	ss2632455344
14_118827660	14	118827660	3.39E-13	ss2632455345
14_118827747	14	118827747	3.39E-13	ss2632455346
14_118827771	14	118827771	3.39E-13	ss2632455347
14_118828781	14	118828781	3.39E-13	ss2632455348
14_118828806	14	118828806	3.39E-13	ss2632455349
14_118828862	14	118828862	3.39E-13	ss2632455350
14_118831599	14	118831599	3.39E-13	ss2632455351
14_118840373	14	118840373	3.39E-13	ss2632455352
AX-116522085	14	118856775	1.88E-10	rs327068013
14_118856775	14	118856775	1.89E-10	ss2632455372
14_118858096	14	118858096	1.89E-10	ss2632455387
14_118858390	14	118858390	1.89E-10	ss2632455391
14_118860037	14	118860037	1.89E-10	ss2632455421
14_118860757	14	118860757	1.89E-10	ss2632455428
14_118861893	14	118861893	1.89E-10	ss2632455448
14_118862021	14	118862021	1.89E-10	ss2632455451
14_118863794	14	118863794	1.89E-10	ss2632455471
14_118863874	14	118863874	1.89E-10	ss2632455472
14_118864029	14	118864029	1.89E-10	ss2632455474
14_118864039	14	118864039	1.89E-10	ss2632455475
14_118864069	14	118864069	1.89E-10	ss2632455476
14_118864937	14	118864937	1.89E-10	ss2632455482
14_118865244	14	118865244	1.89E-10	ss2632455483
14_118865492	14	118865492	1.89E-10	ss2632455484
14_118865572	14	118865572	1.89E-10	ss2632455485
AX-116673210	14	118865676	1.88E-10	rs80813432
14_118865676	14	118865676	1.89E-10	ss2632455488
14_118865710	14	118865710	1.89E-10	ss2632455489
14_118865939	14	118865939	1.89E-10	ss2632455491
14_118865948	14	118865948	1.89E-10	ss2632455492
14_118866008	14	118866008	1.89E-10	ss2632455493
14_118866033	14	118866033	1.89E-10	ss2632455494
14_118866055	14	118866055	1.89E-10	ss2632455496
14_118866152	14	118866152	1.89E-10	ss2632455497
14_118866195	14	118866195	1.89E-10	ss2632455498
14_118866330	14	118866330	1.89E-10	ss2632455500
14_118866500	14	118866500	1.89E-10	ss2632455502
14_118866524	14	118866524	1.89E-10	ss2632455503
14_118866556	14	118866556	1.89E-10	ss2632455505
14_118866827	14	118866827	1.89E-10	ss2632455506
14_118866846	14	118866846	1.89E-10	ss2632455507
14_118866870	14	118866870	1.89E-10	ss2632455508
14_118867130	14	118867130	1.89E-10	ss2632455510
14_118867311	14	118867311	1.89E-10	ss2632455512
14_118867317	14	118867317	1.89E-10	ss2632455513
14_118867515	14	118867515	1.89E-10	ss2632455514
14_118867877	14	118867877	1.89E-10	ss2632455517
14_118867936	14	118867936	1.89E-10	ss2632455518
14_118867941	14	118867941	1.89E-10	ss2632455519
14_118868215	14	118868215	1.89E-10	ss2632455521
14_118868604	14	118868604	1.89E-10	ss2632455525
14_118868610	14	118868610	1.89E-10	ss2632455526
14_118868703	14	118868703	1.89E-10	ss2632455527
14_118868713	14	118868713	1.89E-10	ss2632455528
14_118868722	14	118868722	1.89E-10	ss2632455529
14_118868738	14	118868738	1.89E-10	ss2632455530
14_118868902	14	118868902	1.89E-10	ss2632455531
14_118868962	14	118868962	1.89E-10	ss2632455532
14_118869021	14	118869021	1.89E-10	ss2632455533
14_118869288	14	118869288	1.89E-10	ss2632455534
14_118869449	14	118869449	1.89E-10	ss2632455537
14_118869556	14	118869556	1.89E-10	ss2632455538
14_118869739	14	118869739	1.89E-10	ss2632455540
AX-116755722	14	119000029	2.51E-13	rs340401299
14_119015678	14	119015678	3.05E-10	ss2632456057
14_119016159	14	119016159	3.05E-10	ss2632456062
14_119016458	14	119016458	3.05E-10	ss2632456067
14_119016523	14	119016523	3.05E-10	ss2632456069
14_119016617	14	119016617	3.05E-10	ss2632456070
14_119017011	14	119017011	3.05E-10	ss2632456075
14_119017876	14	119017876	3.05E-10	ss2632456080
14_119017883	14	119017883	3.05E-10	ss2632456081
14_119018016	14	119018016	3.05E-10	ss2632456082
AX-116794689	14	119018103	3.05E-10	rs341108771
14_119018103	14	119018103	3.05E-10	ss2632456083
14_119018387	14	119018387	3.05E-10	ss2632456084
14_119018518	14	119018518	3.05E-10	ss2632456085
14_119018602	14	119018602	3.05E-10	ss2632456086
14_119018612	14	119018612	3.05E-10	ss2632456087
14_119018709	14	119018709	3.05E-10	ss2632456088
14_119018804	14	119018804	3.05E-10	ss2632456089
14_119018830	14	119018830	3.05E-10	ss2632456090
14_119018839	14	119018839	3.05E-10	ss2632456091
14_119018871	14	119018871	3.05E-10	ss2632456092
14_119018898	14	119018898	3.05E-10	ss2632456093
14_119019033	14	119019033	3.05E-10	ss2632456094
14_119019245	14	119019245	3.05E-10	ss2632456095
14_119019268	14	119019268	3.05E-10	ss2632456096
14_119019285	14	119019285	3.05E-10	ss2632456097
14_119019291	14	119019291	3.05E-10	ss2632456098
14_119019325	14	119019325	3.05E-10	ss2632456099
AX-116522129	14	119019400	3.05E-10	rs318523596
14_119019400	14	119019400	3.05E-10	ss2632456100
14_119019596	14	119019596	3.05E-10	ss2632456101
14_119020137	14	119020137	3.05E-10	ss2632456102
14_119020253	14	119020253	3.05E-10	ss2632456103
14_119020314	14	119020314	3.05E-10	ss2632456104
14_119020377	14	119020377	3.05E-10	ss2632456105
14_119020462	14	119020462	3.05E-10	ss2632456106
14_119020471	14	119020471	3.05E-10	ss2632456107
14_119020744	14	119020744	3.05E-10	ss2632456108
14_119020764	14	119020764	3.05E-10	ss2632456109
14_119020822	14	119020822	3.05E-10	ss2632456110
14_119020831	14	119020831	3.05E-10	ss2632456111
14_119020970	14	119020970	3.05E-10	ss2632456112
14_119020998	14	119020998	3.05E-10	ss2632456113
14_119021030	14	119021030	3.05E-10	ss2632456114
14_119021279	14	119021279	3.05E-10	ss2632456115
14_119021312	14	119021312	3.05E-10	ss2632456117
14_119021517	14	119021517	3.05E-10	ss2632456118
14_119021553	14	119021553	3.05E-10	ss2632456119
14_119021816	14	119021816	3.05E-10	ss2632456120
14_119021875	14	119021875	3.05E-10	ss2632456121
14_119021885	14	119021885	3.05E-10	ss2632456122
14_119021893	14	119021893	3.05E-10	ss2632456123
14_119022036	14	119022036	3.05E-10	ss2632456124
14_119022493	14	119022493	3.05E-10	ss2632456125
14_119022630	14	119022630	3.05E-10	ss2632456126
14_119023007	14	119023007	3.05E-10	ss2632456127
14_119023169	14	119023169	3.05E-10	ss2632456129
14_119023205	14	119023205	3.05E-10	ss2632456130
14_119023312	14	119023312	3.05E-10	ss2632456132
14_119023508	14	119023508	3.05E-10	ss2632456135
14_119023560	14	119023560	3.05E-10	ss2632456139
14_119023798	14	119023798	3.05E-10	ss2632456143
14_119023900	14	119023900	3.05E-10	ss2632456144
14_119024085	14	119024085	3.05E-10	ss2632456145
14_119024112	14	119024112	3.05E-10	ss2632456146
14_119024133	14	119024133	3.05E-10	ss2632456147
14_119024217	14	119024217	3.05E-10	ss2632456148
14_119024301	14	119024301	3.05E-10	ss2632456149
14_119024326	14	119024326	3.05E-10	ss2632456150
14_119024506	14	119024506	3.05E-10	ss2632456151
14_119024676	14	119024676	3.05E-10	ss2632456152
14_119024699	14	119024699	3.05E-10	ss2632456153
14_119024806	14	119024806	3.05E-10	ss2632456155
14_119024815	14	119024815	3.05E-10	ss2632456156
14_119024831	14	119024831	3.05E-10	ss2632456157
14_119025178	14	119025178	3.05E-10	ss2632456160
14_119025244	14	119025244	3.05E-10	ss2632456161
14_119025307	14	119025307	3.05E-10	ss2632456162
14_119025394	14	119025394	3.05E-10	ss2632456163
AX-116755723	14	119025436	3.05E-10	rs329394021
14_119025490	14	119025490	3.05E-10	ss2632456164
14_119025614	14	119025614	3.05E-10	ss2632456165
14_119025829	14	119025829	3.05E-10	ss2632456166
14_119025860	14	119025860	3.05E-10	ss2632456167
14_119025969	14	119025969	3.05E-10	ss2632456168
14_119025992	14	119025992	3.05E-10	ss2632456169
14_119026061	14	119026061	3.05E-10	ss2632456170
14_119026212	14	119026212	3.05E-10	ss2632456171
14_119026271	14	119026271	3.05E-10	ss2632456173
14_119026837	14	119026837	3.05E-10	ss2632456179
14_119026882	14	119026882	3.05E-10	ss2632456180
14_119026940	14	119026940	3.05E-10	ss2632456181
14_119026984	14	119026984	3.05E-10	ss2632456182
14_119027068	14	119027068	3.05E-10	ss2632456185
14_119027109	14	119027109	3.05E-10	ss2632456186
14_119027136	14	119027136	3.05E-10	ss2632456187
14_119027148	14	119027148	3.05E-10	ss2632456188
14_119027206	14	119027206	3.05E-10	ss2632456189
14_119027221	14	119027221	3.05E-10	ss2632456190
14_119027379	14	119027379	3.05E-10	ss2632456193
14_119037509	14	119037509	3.05E-10	ss2632456248
14_119038425	14	119038425	3.05E-10	ss2632456250
14_119040831	14	119040831	3.05E-10	ss2632456254
14_119043225	14	119043225	1.96E-10	ss2632456260
14_119043391	14	119043391	1.96E-10	ss2632456263
AX-116522137	14	119043514	1.96E-10	rs332310174
14_119043514	14	119043514	1.96E-10	ss2632456264
14_119043554	14	119043554	1.96E-10	ss2632456265
14_119043597	14	119043597	1.96E-10	ss2632456266
14_119043845	14	119043845	1.96E-10	ss2632456267
14_119044159	14	119044159	1.96E-10	ss2632456268
14_119044178	14	119044178	1.96E-10	ss2632456269
14_119044418	14	119044418	1.96E-10	ss2632456270
14_119044426	14	119044426	1.96E-10	ss2632456271
14_119044437	14	119044437	1.96E-10	ss2632456272
14_119044475	14	119044475	1.96E-10	ss2632456273
14_119044723	14	119044723	1.96E-10	ss2632456274
14_119044925	14	119044925	1.96E-10	ss2632456275
14_119044954	14	119044954	1.96E-10	ss2632456276
14_119044962	14	119044962	1.96E-10	ss2632456277
14_119045016	14	119045016	1.96E-10	ss2632456278
14_119045049	14	119045049	1.96E-10	ss2632456279
14_119045232	14	119045232	1.96E-10	ss2632456280
14_119045240	14	119045240	1.96E-10	ss2632456281
14_119045454	14	119045454	1.96E-10	ss2632456282
14_119045559	14	119045559	1.96E-10	ss2632456283
14_119045591	14	119045591	1.96E-10	ss2632456284
14_119045665	14	119045665	1.96E-10	ss2632456285
14_119045725	14	119045725	1.96E-10	ss2632456286
14_119045808	14	119045808	1.96E-10	ss2632456287
14_119045855	14	119045855	1.96E-10	ss2632456288
14_119045923	14	119045923	1.96E-10	ss2632456289
14_119045930	14	119045930	1.96E-10	ss2632456290
14_119046126	14	119046126	1.96E-10	ss2632456291
14_119046136	14	119046136	1.96E-10	ss2632456292
14_119046224	14	119046224	1.96E-10	ss2632456295
14_119046306	14	119046306	1.96E-10	ss2632456297
14_119046380	14	119046380	1.96E-10	ss2632456298
14_119046859	14	119046859	1.96E-10	ss2632456304
14_119046867	14	119046867	1.96E-10	ss2632456305
14_119047154	14	119047154	1.96E-10	ss2632456308
14_119047604	14	119047604	3.78E-10	ss2632456312
14_119047762	14	119047762	3.78E-10	ss2632456314
14_119047831	14	119047831	3.78E-10	ss2632456316
14_119048498	14	119048498	3.78E-10	ss2632456326
14_119048534	14	119048534	3.78E-10	ss2632456327
14_119048682	14	119048682	3.78E-10	ss2632456328
14_119049110	14	119049110	3.78E-10	ss2632456330
14_119052252	14	119052252	3.78E-10	ss2632456336
14_119053442	14	119053442	3.78E-10	ss2632456340
AX-116759468	14	119086231	2.76E-10	rs343286945
14_119086231	14	119086231	2.77E-10	ss2632456385
AX-116522296	14	120116100	2.10E-14	rs320922636
14_120116100	14	120116100	2.11E-14	ss2632457307
14_120116880	14	120116880	2.11E-14	ss2632457308
14_120116939	14	120116939	5.88E-16	ss2632457309
14_120116943	14	120116943	2.11E-14	ss2632457310
14_120117125	14	120117125	5.88E-16	ss2632457311
14_120117247	14	120117247	2.11E-14	ss2632457313
14_120117389	14	120117389	5.88E-16	ss2632457314
14_120117554	14	120117554	2.11E-14	ss2632457316
14_120117562	14	120117562	5.88E-16	ss2632457317
14_120117737	14	120117737	5.88E-16	ss2632457318
14_120118363	14	120118363	5.88E-16	ss2632457322
14_120118444	14	120118444	5.88E-16	ss2632457323
14_120118468	14	120118468	2.11E-14	ss2632457324
14_120118483	14	120118483	2.11E-14	ss2632457325
14_120119077	14	120119077	5.88E-16	ss2632457327
14_120119397	14	120119397	5.88E-16	ss2632457329
14_120119416	14	120119416	5.88E-16	ss2632457330
14_120119424	14	120119424	5.88E-16	ss2632457331
14_120119495	14	120119495	5.88E-16	ss2632457332
14_120119529	14	120119529	2.11E-14	ss2632457333
14_120119904	14	120119904	5.88E-16	ss2632457334
14_120120108	14	120120108	5.88E-16	ss2632457335
14_120120507	14	120120507	5.88E-16	ss2632457336
14_120121427	14	120121427	5.88E-16	ss2632457337
14_120121489	14	120121489	5.88E-16	ss2632457338
14_120121513	14	120121513	5.88E-16	ss2632457339
14_120121887	14	120121887	5.88E-16	ss2632457340
14_120122418	14	120122418	5.88E-16	ss2632457341
14_120122956	14	120122956	5.88E-16	ss2632457342
AX-116522298	14	120123220	1.12E-16	rs345502703
14_120123220	14	120123220	1.12E-16	ss2632457343
14_120123319	14	120123319	1.12E-16	ss2632457344
14_120123375	14	120123375	1.12E-16	ss2632457345
14_120123451	14	120123451	1.12E-16	ss2632457346
14_120124068	14	120124068	1.12E-16	ss2632457347
14_120124146	14	120124146	1.12E-16	ss2632457348
14_120124159	14	120124159	1.12E-16	ss2632457349
14_120124308	14	120124308	1.12E-16	ss2632457350
14_120124316	14	120124316	1.12E-16	ss2632457351
14_120124583	14	120124583	1.12E-16	ss2632457352
14_120124598	14	120124598	1.12E-16	ss2632457353
14_120124631	14	120124631	1.12E-16	ss2632457354
14_120124927	14	120124927	1.12E-16	ss2632457355
14_120124933	14	120124933	1.12E-16	ss2632457356
14_120124969	14	120124969	1.12E-16	ss2632457357
14_120125079	14	120125079	1.12E-16	ss2632457358
AX-116522299	14	120125216	1.12E-16	rs324628402
14_120125411	14	120125411	1.12E-16	ss2632457359
14_120125788	14	120125788	1.12E-16	ss2632457360
14_120125848	14	120125848	1.12E-16	ss2632457361
14_120126120	14	120126120	1.12E-16	ss2632457362
14_120126272	14	120126272	1.12E-16	ss2632457363
14_120126287	14	120126287	1.12E-16	ss2632457364
14_120126367	14	120126367	1.12E-16	ss2632457365
14_120126787	14	120126787	1.12E-16	ss2632457366
14_120126885	14	120126885	1.12E-16	ss2632457367
14_120126904	14	120126904	1.12E-16	ss2632457368
14_120126919	14	120126919	1.12E-16	ss2632457369
14_120126949	14	120126949	1.12E-16	ss2632457370
14_120126959	14	120126959	1.12E-16	ss2632457371
14_120127013	14	120127013	1.12E-16	ss2632457372
14_120127151	14	120127151	1.12E-16	ss2632457373
14_120127186	14	120127186	1.12E-16	ss2632457374
14_120127305	14	120127305	1.12E-16	ss2632457375
14_120127334	14	120127334	1.12E-16	ss2632457376
14_120127506	14	120127506	1.12E-16	ss2632457377
14_120127581	14	120127581	1.12E-16	ss2632457378
14_120127658	14	120127658	1.12E-16	ss2632457379
14_120128030	14	120128030	1.12E-16	ss2632457380
14_120128042	14	120128042	1.12E-16	ss2632457381
14_120128058	14	120128058	1.12E-16	ss2632457382
14_120128110	14	120128110	1.12E-16	ss2632457383
14_120128120	14	120128120	1.12E-16	ss2632457384
14_120128179	14	120128179	1.12E-16	ss2632457385
14_120128252	14	120128252	1.12E-16	ss2632457386
14_120128299	14	120128299	1.12E-16	ss2632457387
14_120128435	14	120128435	1.12E-16	ss2632457388
14_120128487	14	120128487	1.12E-16	ss2632457389
14_120128530	14	120128530	1.12E-16	ss2632457390
14_120128557	14	120128557	1.12E-16	ss2632457391
14_120128628	14	120128628	1.12E-16	ss2632457392
14_120128636	14	120128636	1.12E-16	ss2632457393
14_120128754	14	120128754	1.12E-16	ss2632457394
14_120128873	14	120128873	1.12E-16	ss2632457395
14_120128906	14	120128906	1.12E-16	ss2632457396
AX-116522300	14	120129071	1.12E-16	rs338374745
14_120129071	14	120129071	1.12E-16	ss2632457397
14_120129842	14	120129842	1.12E-16	ss2632457398
14_120129949	14	120129949	1.12E-16	ss2632457399
14_120130473	14	120130473	1.12E-16	ss2632457400
14_120130501	14	120130501	1.12E-16	ss2632457401
14_120130579	14	120130579	1.12E-16	ss2632457402
14_120130637	14	120130637	1.12E-16	ss2632457403
14_120130832	14	120130832	1.12E-16	ss2632457404
14_120130870	14	120130870	1.12E-16	ss2632457405
14_120131025	14	120131025	1.12E-16	ss2632457406
14_120131234	14	120131234	1.12E-16	ss2632457407
14_120131249	14	120131249	1.12E-16	ss2632457408
14_120131354	14	120131354	1.12E-16	ss2632457409
14_120131386	14	120131386	1.12E-16	ss2632457410
14_120131461	14	120131461	1.12E-16	ss2632457411
14_120131489	14	120131489	1.12E-16	ss2632457412
14_120131605	14	120131605	1.12E-16	ss2632457413
14_120131681	14	120131681	1.12E-16	ss2632457414
14_120131690	14	120131690	1.12E-16	ss2632457415
14_120131712	14	120131712	1.12E-16	ss2632457416
AX-116522301	14	120131782	1.12E-16	rs333677421
14_120132898	14	120132898	1.12E-16	ss2632457417
14_120133199	14	120133199	1.12E-16	ss2632457418
14_120134037	14	120134037	1.12E-16	ss2632457419
14_120134146	14	120134146	1.12E-16	ss2632457420
AX-116522302	14	120134213	1.12E-16	rs319520149
14_120134213	14	120134213	1.12E-16	ss2632457421
14_120134341	14	120134341	1.12E-16	ss2632457422
14_120136133	14	120136133	1.12E-16	ss2632457423
14_120136465	14	120136465	1.12E-16	ss2632457424
14_120136616	14	120136616	1.12E-16	ss2632457425
14_120136642	14	120136642	1.12E-16	ss2632457426
14_120136695	14	120136695	1.12E-16	ss2632457427
14_120136734	14	120136734	1.12E-16	ss2632457428
14_120136833	14	120136833	1.12E-16	ss2632457429
14_120136896	14	120136896	1.12E-16	ss2632457430
14_120137148	14	120137148	1.12E-16	ss2632457431
14_120137226	14	120137226	1.12E-16	ss2632457432
14_120137370	14	120137370	1.12E-16	ss2632457433
14_120137378	14	120137378	1.12E-16	ss2632457434
14_120137394	14	120137394	1.12E-16	ss2632457435
14_120137768	14	120137768	1.12E-16	ss2632457436
14_120137821	14	120137821	1.12E-16	ss2632457437
14_120138176	14	120138176	1.12E-16	ss2632457438
14_120138436	14	120138436	1.12E-16	ss2632457439
14_120138722	14	120138722	1.12E-16	ss2632457440
14_120138905	14	120138905	1.12E-16	ss2632457441
14_120139790	14	120139790	1.12E-16	ss2632457442
14_120140015	14	120140015	1.12E-16	ss2632457443
AX-116522303	14	120140586	1.12E-16	rs325550864
14_120140586	14	120140586	1.12E-16	ss2632457444
14_120140762	14	120140762	1.12E-16	ss2632457445
14_120140808	14	120140808	1.12E-16	ss2632457446
14_120141012	14	120141012	1.12E-16	ss2632457447
14_120141109	14	120141109	1.12E-16	ss2632457448
14_120141863	14	120141863	1.12E-16	ss2632457449
14_120141939	14	120141939	1.12E-16	ss2632457450
14_120142656	14	120142656	1.12E-16	ss2632457451
14_120142858	14	120142858	1.12E-16	ss2632457452
AX-116522304	14	120142936	1.12E-16	rs332930701
14_120142936	14	120142936	1.12E-16	ss2632457453
14_120143034	14	120143034	1.12E-16	ss2632457454
14_120143070	14	120143070	1.12E-16	ss2632457455
14_120143145	14	120143145	1.12E-16	ss2632457456
14_120143363	14	120143363	1.12E-16	ss2632457457
14_120143590	14	120143590	1.12E-16	ss2632457458
14_120143621	14	120143621	1.12E-16	ss2632457459
14_120143691	14	120143691	1.12E-16	ss2632457460
14_120144578	14	120144578	1.12E-16	ss2632457461
14_120144614	14	120144614	1.12E-16	ss2632457462
14_120144815	14	120144815	1.12E-16	ss2632457463
14_120145051	14	120145051	1.12E-16	ss2632457464
14_120145058	14	120145058	1.12E-16	ss2632457465
14_120145107	14	120145107	1.12E-16	ss2632457466
14_120145116	14	120145116	1.12E-16	ss2632457467
14_120145445	14	120145445	1.12E-16	ss2632457468
14_120146523	14	120146523	1.12E-16	ss2632457469
14_120146558	14	120146558	1.12E-16	ss2632457470
14_120146577	14	120146577	1.12E-16	ss2632457471
14_120146602	14	120146602	1.12E-16	ss2632457472
14_120146731	14	120146731	1.12E-16	ss2632457473
AX-116522305	14	120147208	1.12E-16	rs335886402
14_120147208	14	120147208	1.12E-16	ss2632457474
14_120148223	14	120148223	1.12E-16	ss2632457475
14_120149075	14	120149075	1.12E-16	ss2632457476
14_120149124	14	120149124	1.12E-16	ss2632457477
14_120150493	14	120150493	1.12E-16	ss2632457478
14_120150633	14	120150633	1.12E-16	ss2632457479
14_120150705	14	120150705	1.12E-16	ss2632457480
14_120152466	14	120152466	1.12E-16	ss2632457481
14_120152772	14	120152772	1.12E-16	ss2632457482
14_120152988	14	120152988	1.12E-16	ss2632457483
AX-116522307	14	120153076	1.12E-16	rs342345389
14_120153076	14	120153076	1.12E-16	ss2632457484
14_120154963	14	120154963	1.12E-16	ss2632457485
14_120155062	14	120155062	2.11E-12	ss2632457486
14_120156135	14	120156135	2.11E-12	ss2632457487
14_120156241	14	120156241	1.12E-16	ss2632457488
14_120156247	14	120156247	1.12E-16	ss2632457489
14_120156449	14	120156449	1.12E-16	ss2632457490
14_120156495	14	120156495	1.12E-16	ss2632457491
14_120157728	14	120157728	1.12E-16	ss2632457493
AX-116522309	14	120157898	1.12E-16	rs338174459
14_120157898	14	120157898	1.12E-16	ss2632457494
14_120157994	14	120157994	1.12E-16	ss2632457495
14_120158014	14	120158014	1.12E-16	ss2632457496
14_120158056	14	120158056	1.12E-16	ss2632457497
14_120158206	14	120158206	1.12E-16	ss2632457498
14_120158392	14	120158392	1.12E-16	ss2632457499
14_120158575	14	120158575	1.12E-16	ss2632457500
14_120159478	14	120159478	1.12E-16	ss2632457501
14_120160087	14	120160087	1.12E-16	ss2632457502
14_120160483	14	120160483	1.12E-16	ss2632457504
AX-116522310	14	120161039	1.12E-16	rs80937265
14_120161039	14	120161039	1.12E-16	ss2632457505
AX-116522311	14	120163559	1.12E-16	rs333575781
14_120163797	14	120163797	1.12E-16	ss2632457506
14_120164001	14	120164001	1.12E-16	ss2632457507
14_120164989	14	120164989	1.12E-16	ss2632457508
14_120165152	14	120165152	1.12E-16	ss2632457509
14_120165233	14	120165233	1.12E-16	ss2632457510
AX-116744759	14	120165274	1.12E-16	rs331327511
14_120165274	14	120165274	1.12E-16	ss2632457511
14_120166712	14	120166712	1.12E-16	ss2632457512
14_120166999	14	120166999	1.12E-16	ss2632457513
AX-116522312	14	120168144	1.12E-16	rs319458097
14_120168583	14	120168583	1.12E-16	ss2632457514
14_120169675	14	120169675	1.12E-16	ss2632457515
14_120172356	14	120172356	1.12E-16	ss2632457516
14_120172379	14	120172379	1.12E-16	ss2632457517
14_120172738	14	120172738	1.12E-16	ss2632457518
14_120172792	14	120172792	1.12E-16	ss2632457519
14_120173868	14	120173868	1.12E-16	ss2632457520
14_120174227	14	120174227	1.12E-16	ss2632457521
14_120174578	14	120174578	1.12E-16	ss2632457522
14_120174991	14	120174991	1.12E-16	ss2632457523
14_120175108	14	120175108	1.12E-16	ss2632457524
AX-116522315	14	120175162	1.12E-16	rs324584972
14_120176164	14	120176164	1.12E-16	ss2632457525
14_120177019	14	120177019	1.12E-16	ss2632457526
AX-116522316	14	120177439	1.12E-16	rs343229262
14_120177439	14	120177439	1.12E-16	ss2632457527
14_120177686	14	120177686	1.12E-16	ss2632457528
14_120178840	14	120178840	1.12E-16	ss2632457529
14_120178864	14	120178864	1.12E-16	ss2632457530
14_120178893	14	120178893	1.12E-16	ss2632457531
14_120179071	14	120179071	1.12E-16	ss2632457532
14_120179284	14	120179284	1.12E-16	ss2632457533
14_120179310	14	120179310	1.12E-16	ss2632457534
14_120179408	14	120179408	1.12E-16	ss2632457535
14_120179455	14	120179455	1.12E-16	ss2632457536
14_120179486	14	120179486	1.12E-16	ss2632457537
14_120179492	14	120179492	1.12E-16	ss2632457538
14_120179540	14	120179540	1.12E-16	ss2632457539
14_120179587	14	120179587	1.12E-16	ss2632457540
14_120179627	14	120179627	1.12E-16	ss2632457541
14_120179646	14	120179646	1.12E-16	ss2632457542
14_120179922	14	120179922	1.12E-16	ss2632457543
AX-116522317	14	120180051	1.12E-16	rs331507556
14_120180051	14	120180051	1.12E-16	ss2632457544
14_120180177	14	120180177	1.12E-16	ss2632457545
14_120180385	14	120180385	1.12E-16	ss2632457546
14_120180498	14	120180498	1.12E-16	ss2632457547
14_120180532	14	120180532	1.12E-16	ss2632457548
14_120180542	14	120180542	1.12E-16	ss2632457549
14_120180644	14	120180644	1.12E-16	ss2632457550
14_120180731	14	120180731	1.12E-16	ss2632457551
14_120180824	14	120180824	1.12E-16	ss2632457552
14_120180892	14	120180892	1.12E-16	ss2632457553
14_120180935	14	120180935	1.12E-16	ss2632457554
14_120181015	14	120181015	1.12E-16	ss2632457555
14_120181065	14	120181065	1.12E-16	ss2632457556
14_120181124	14	120181124	1.12E-16	ss2632457557
14_120181206	14	120181206	1.12E-16	ss2632457558
14_120181344	14	120181344	1.12E-16	ss2632457559
14_120181351	14	120181351	1.12E-16	ss2632457560
14_120181422	14	120181422	1.12E-16	ss2632457561
14_120181466	14	120181466	1.12E-16	ss2632457562
14_120181569	14	120181569	1.12E-16	ss2632457563
14_120181833	14	120181833	1.12E-16	ss2632457564
14_120181843	14	120181843	1.12E-16	ss2632457565
14_120181853	14	120181853	1.12E-16	ss2632457566
14_120181916	14	120181916	1.12E-16	ss2632457567
14_120181938	14	120181938	1.12E-16	ss2632457568
14_120181953	14	120181953	1.12E-16	ss2632457569
14_120182007	14	120182007	1.12E-16	ss2632457570
14_120182099	14	120182099	1.12E-16	ss2632457571
14_120182267	14	120182267	1.12E-16	ss2632457572
14_120182313	14	120182313	1.12E-16	ss2632457573
14_120182374	14	120182374	1.12E-16	ss2632457574
14_120182420	14	120182420	1.12E-16	ss2632457575
14_120182482	14	120182482	1.12E-16	ss2632457576
14_120182602	14	120182602	1.12E-16	ss2632457577
14_120182620	14	120182620	1.12E-16	ss2632457578
14_120182673	14	120182673	1.12E-16	ss2632457579
14_120182684	14	120182684	1.12E-16	ss2632457580
14_120182696	14	120182696	1.12E-16	ss2632457581
14_120182743	14	120182743	1.12E-16	ss2632457582
14_120182797	14	120182797	1.12E-16	ss2632457583
14_120182826	14	120182826	1.12E-16	ss2632457584
14_120182847	14	120182847	1.12E-16	ss2632457585
14_120183019	14	120183019	1.12E-16	ss2632457586
14_120183116	14	120183116	1.12E-16	ss2632457587
14_120183157	14	120183157	1.12E-16	ss2632457588
AX-116522318	14	120183259	1.12E-16	rs330884205
14_120183259	14	120183259	1.12E-16	ss2632457589
14_120183811	14	120183811	1.12E-16	ss2632457590
14_120183925	14	120183925	1.12E-16	ss2632457591
14_120183967	14	120183967	1.12E-16	ss2632457592
14_120183998	14	120183998	1.12E-16	ss2632457593
14_120184247	14	120184247	1.12E-16	ss2632457594
14_120184344	14	120184344	1.12E-16	ss2632457595
14_120184441	14	120184441	1.12E-16	ss2632457596
14_120184745	14	120184745	1.12E-16	ss2632457597
AX-116522319	14	120185104	1.12E-16	rs345699660
14_120185104	14	120185104	1.12E-16	ss2632457598
14_120185270	14	120185270	1.12E-16	ss2632457599
14_120185292	14	120185292	1.12E-16	ss2632457600
14_120185326	14	120185326	1.12E-16	ss2632457601
14_120185485	14	120185485	1.12E-16	ss2632457602
14_120185579	14	120185579	1.12E-16	ss2632457603
14_120185786	14	120185786	1.12E-16	ss2632457604
14_120186012	14	120186012	1.12E-16	ss2632457605
14_120186339	14	120186339	1.12E-16	ss2632457606
14_120186567	14	120186567	1.12E-16	ss2632457607
14_120186751	14	120186751	1.12E-16	ss2632457608
14_120186789	14	120186789	1.12E-16	ss2632457609
14_120187010	14	120187010	1.12E-16	ss2632457610
14_120187375	14	120187375	1.12E-16	ss2632457611
14_120187403	14	120187403	1.12E-16	ss2632457612
14_120187436	14	120187436	1.12E-16	ss2632457613
14_120187446	14	120187446	1.12E-16	ss2632457614
14_120187493	14	120187493	1.12E-16	ss2632457615
14_120187736	14	120187736	1.12E-16	ss2632457616
14_120187879	14	120187879	1.12E-16	ss2632457617
14_120187939	14	120187939	1.12E-16	ss2632457618
14_120188039	14	120188039	1.12E-16	ss2632457619
14_120188055	14	120188055	1.12E-16	ss2632457620
14_120188180	14	120188180	1.12E-16	ss2632457621
AX-116673227	14	120188229	1.12E-16	rs80955310
14_120188229	14	120188229	1.12E-16	ss2632457622
14_120188472	14	120188472	1.12E-16	ss2632457623
14_120188557	14	120188557	1.12E-16	ss2632457624
14_120188612	14	120188612	1.12E-16	ss2632457625
14_120188758	14	120188758	1.12E-16	ss2632457626
14_120188832	14	120188832	1.12E-16	ss2632457627
14_120189088	14	120189088	1.12E-16	ss2632457628
14_120189139	14	120189139	1.12E-16	ss2632457629
14_120189190	14	120189190	1.12E-16	ss2632457630
14_120189233	14	120189233	1.12E-16	ss2632457631
14_120189326	14	120189326	1.12E-16	ss2632457632
14_120189455	14	120189455	1.12E-16	ss2632457633
AX-116759470	14	120189485	1.12E-16	rs335283330
14_120189485	14	120189485	1.12E-16	ss2632457634
14_120189545	14	120189545	1.12E-16	ss2632457635
14_120189557	14	120189557	1.12E-16	ss2632457636
14_120189821	14	120189821	1.12E-16	ss2632457637
14_120189908	14	120189908	1.12E-16	ss2632457638
14_120190074	14	120190074	1.12E-16	ss2632457639
14_120190665	14	120190665	1.12E-16	ss2632457640
14_120190768	14	120190768	1.12E-16	ss2632457641
14_120190913	14	120190913	1.12E-16	ss2632457642
14_120190988	14	120190988	1.12E-16	ss2632457643
14_120191122	14	120191122	1.12E-16	ss2632457644
14_120191438	14	120191438	1.12E-16	ss2632457645
14_120192855	14	120192855	1.12E-16	ss2632457646
AX-116522320	14	120192908	1.12E-16	rs334561361
14_120192908	14	120192908	1.12E-16	ss2632457647
14_120193029	14	120193029	1.12E-16	ss2632457648
14_120193061	14	120193061	1.12E-16	ss2632457649
14_120193381	14	120193381	1.12E-16	ss2632457650
14_120193534	14	120193534	1.12E-16	ss2632457651
14_120193568	14	120193568	1.12E-16	ss2632457652
14_120193574	14	120193574	1.12E-16	ss2632457653
14_120193581	14	120193581	1.12E-16	ss2632457654
14_120193691	14	120193691	1.12E-16	ss2632457655
14_120193697	14	120193697	1.12E-16	ss2632457656
14_120193763	14	120193763	1.12E-16	ss2632457657
14_120193919	14	120193919	1.12E-16	ss2632457658
14_120194016	14	120194016	1.12E-16	ss2632457659
14_120194024	14	120194024	1.12E-16	ss2632457660
14_120194211	14	120194211	1.12E-16	ss2632457661
14_120194378	14	120194378	1.12E-16	ss2632457662
14_120194390	14	120194390	1.12E-16	ss2632457663
14_120194633	14	120194633	1.12E-16	ss2632457664
14_120194737	14	120194737	1.12E-16	ss2632457665
14_120194749	14	120194749	1.12E-16	ss2632457666
14_120194899	14	120194899	1.12E-16	ss2632457667
14_120195050	14	120195050	1.12E-16	ss2632457668
14_120195080	14	120195080	1.12E-16	ss2632457669
14_120195223	14	120195223	1.12E-16	ss2632457670
14_120195448	14	120195448	1.12E-16	ss2632457671
14_120195540	14	120195540	1.12E-16	ss2632457672
14_120195623	14	120195623	1.12E-16	ss2632457673
14_120195919	14	120195919	1.12E-16	ss2632457674
14_120196164	14	120196164	1.12E-16	ss2632457675
AX-116522321	14	120196263	1.12E-16	rs341870097
14_120196263	14	120196263	1.12E-16	ss2632457676
14_120196345	14	120196345	1.12E-16	ss2632457677
14_120196353	14	120196353	1.12E-16	ss2632457678
14_120196428	14	120196428	1.12E-16	ss2632457679
14_120196510	14	120196510	1.12E-16	ss2632457680
14_120196554	14	120196554	1.12E-16	ss2632457681
14_120196677	14	120196677	1.12E-16	ss2632457682
14_120196885	14	120196885	1.12E-16	ss2632457683
14_120196975	14	120196975	1.12E-16	ss2632457684
14_120197117	14	120197117	1.12E-16	ss2632457685
14_120197543	14	120197543	1.12E-16	ss2632457686
AX-116522322	14	120200083	1.12E-16	rs322065459
14_120200083	14	120200083	1.12E-16	ss2632457687
14_120201044	14	120201044	1.12E-16	ss2632457688
14_120203388	14	120203388	1.12E-16	ss2632457689
14_120203957	14	120203957	1.12E-16	ss2632457690
14_120204459	14	120204459	1.12E-16	ss2632457691
14_120205091	14	120205091	1.12E-16	ss2632457692
14_120206472	14	120206472	1.12E-16	ss2632457693
14_120206655	14	120206655	1.12E-16	ss2632457694
AX-116740461	14	120206711	1.12E-16	rs333738992
14_120206711	14	120206711	1.12E-16	ss2632457695
14_120206744	14	120206744	1.12E-16	ss2632457696
14_120206777	14	120206777	1.12E-16	ss2632457697
14_120206927	14	120206927	1.12E-16	ss2632457698
14_120206946	14	120206946	1.12E-16	ss2632457699
14_120207151	14	120207151	1.12E-16	ss2632457700
14_120207290	14	120207290	1.12E-16	ss2632457701
14_120207718	14	120207718	1.12E-16	ss2632457702
14_120208375	14	120208375	1.12E-16	ss2632457703
14_120208496	14	120208496	1.12E-16	ss2632457704
14_120208524	14	120208524	1.12E-16	ss2632457705
14_120208811	14	120208811	1.12E-16	ss2632457706
14_120209147	14	120209147	1.12E-16	ss2632457707
14_120209201	14	120209201	1.12E-16	ss2632457708
14_120209260	14	120209260	1.12E-16	ss2632457709
14_120209606	14	120209606	1.12E-16	ss2632457710
14_120209780	14	120209780	1.12E-16	ss2632457711
14_120209982	14	120209982	1.12E-16	ss2632457712
14_120210310	14	120210310	1.12E-16	ss2632457713
14_120210572	14	120210572	1.12E-16	ss2632457714
AX-116522324	14	120210617	1.12E-16	rs80855797
14_120210617	14	120210617	1.12E-16	ss2632457715
14_120210689	14	120210689	1.12E-16	ss2632457716
14_120210794	14	120210794	1.12E-16	ss2632457717
14_120210813	14	120210813	1.12E-16	ss2632457718
AX-116786135	14	120210937	1.12E-16	rs323505742
14_120210968	14	120210968	1.12E-16	ss2632457719
14_120210984	14	120210984	1.12E-16	ss2632457720
14_120211158	14	120211158	1.12E-16	ss2632457721
14_120211210	14	120211210	1.12E-16	ss2632457722
14_120211224	14	120211224	1.12E-16	ss2632457723
14_120211264	14	120211264	1.12E-16	ss2632457724
14_120211279	14	120211279	1.12E-16	ss2632457725
14_120211297	14	120211297	1.12E-16	ss2632457726
14_120211312	14	120211312	1.12E-16	ss2632457727
14_120211319	14	120211319	1.12E-16	ss2632457728
14_120211357	14	120211357	1.12E-16	ss2632457729
14_120211516	14	120211516	1.12E-16	ss2632457730
14_120211522	14	120211522	1.12E-16	ss2632457731
14_120211545	14	120211545	1.12E-16	ss2632457732
14_120211571	14	120211571	1.12E-16	ss2632457733
14_120211705	14	120211705	1.12E-16	ss2632457734
14_120211748	14	120211748	1.12E-16	ss2632457735
14_120211839	14	120211839	1.12E-16	ss2632457736
14_120211881	14	120211881	1.12E-16	ss2632457737
14_120211978	14	120211978	1.12E-16	ss2632457738
14_120212051	14	120212051	1.12E-16	ss2632457739
14_120212163	14	120212163	1.12E-16	ss2632457740
14_120212181	14	120212181	1.12E-16	ss2632457741
14_120212292	14	120212292	1.12E-16	ss2632457742
14_120212394	14	120212394	1.12E-16	ss2632457743
14_120212457	14	120212457	1.12E-16	ss2632457744
14_120212468	14	120212468	1.12E-16	ss2632457745
14_120212525	14	120212525	1.12E-16	ss2632457746
14_120212532	14	120212532	1.12E-16	ss2632457747
14_120212648	14	120212648	1.12E-16	ss2632457748
14_120212699	14	120212699	1.12E-16	ss2632457749
14_120212724	14	120212724	1.12E-16	ss2632457750
14_120212792	14	120212792	1.12E-16	ss2632457751
14_120212859	14	120212859	1.12E-16	ss2632457752
14_120213093	14	120213093	1.12E-16	ss2632457753
14_120213333	14	120213333	1.12E-16	ss2632457754
14_120213402	14	120213402	1.12E-16	ss2632457755
AX-116522325	14	120213642	1.12E-16	rs80965650
14_120213642	14	120213642	1.12E-16	ss2632457756
14_120213704	14	120213704	1.12E-16	ss2632457757
14_120213734	14	120213734	1.12E-16	ss2632457758
14_120213959	14	120213959	1.12E-16	ss2632457759
14_120214014	14	120214014	1.12E-16	ss2632457760
14_120214042	14	120214042	1.12E-16	ss2632457761
14_120214218	14	120214218	1.12E-16	ss2632457762
14_120214830	14	120214830	1.12E-16	ss2632457763
14_120215248	14	120215248	1.12E-16	ss2632457764
14_120215388	14	120215388	1.12E-16	ss2632457765
AX-116522326	14	120216352	1.12E-16	rs322270255
14_120216352	14	120216352	1.12E-16	ss2632457766
14_120216623	14	120216623	1.12E-16	ss2632457767
14_120216645	14	120216645	1.12E-16	ss2632457768
14_120216958	14	120216958	1.12E-16	ss2632457769
14_120218662	14	120218662	1.12E-16	ss2632457770
14_120219243	14	120219243	1.12E-16	ss2632457771
14_120219276	14	120219276	1.12E-16	ss2632457772
14_120219386	14	120219386	1.12E-16	ss2632457773
14_120219801	14	120219801	1.12E-16	ss2632457774
14_120219924	14	120219924	1.12E-16	ss2632457775
AX-116522327	14	120219997	1.12E-16	rs341234123
14_120219997	14	120219997	1.12E-16	ss2632457776
14_120220410	14	120220410	1.12E-16	ss2632457777
14_120220598	14	120220598	1.12E-16	ss2632457778
14_120220684	14	120220684	1.12E-16	ss2632457779
14_120220708	14	120220708	1.12E-16	ss2632457780
14_120220722	14	120220722	1.12E-16	ss2632457781
14_120220863	14	120220863	1.12E-16	ss2632457782
14_120220872	14	120220872	1.12E-16	ss2632457783
14_120220908	14	120220908	1.12E-16	ss2632457784
14_120221262	14	120221262	1.12E-16	ss2632457785
14_120221715	14	120221715	1.12E-16	ss2632457786
14_120221742	14	120221742	1.12E-16	ss2632457787
AX-116522328	14	120221872	1.12E-16	rs340323690
14_120221872	14	120221872	1.12E-16	ss2632457788
14_120221920	14	120221920	1.12E-16	ss2632457789
14_120222093	14	120222093	1.12E-16	ss2632457790
14_120222307	14	120222307	1.12E-16	ss2632457791
14_120222993	14	120222993	1.12E-16	ss2632457792
14_120223497	14	120223497	1.12E-16	ss2632457794
14_120223623	14	120223623	1.12E-16	ss2632457795
14_120223646	14	120223646	1.12E-16	ss2632457796
14_120223661	14	120223661	1.12E-16	ss2632457797
14_120224044	14	120224044	1.12E-16	ss2632457799
14_120224082	14	120224082	1.12E-16	ss2632457800
AX-116522330	14	120225814	1.12E-16	rs333832194
14_120225814	14	120225814	1.12E-16	ss2632457801
14_120228003	14	120228003	1.12E-16	ss2632457802
14_120229279	14	120229279	1.12E-16	ss2632457803
14_120231389	14	120231389	1.12E-16	ss2632457804
14_120232324	14	120232324	1.12E-16	ss2632457805
AX-116522332	14	120234189	1.12E-16	rs322528963
14_120235989	14	120235989	1.12E-16	ss2632457806
14_120236006	14	120236006	1.12E-16	ss2632457807
14_120236087	14	120236087	1.12E-16	ss2632457808
14_120236325	14	120236325	1.12E-16	ss2632457809
AX-116522333	14	120237285	1.12E-16	rs340554537
14_120241190	14	120241190	1.12E-16	ss2632457810
AX-116522336	14	120247174	1.12E-16	rs339038430
14_120247174	14	120247174	1.12E-16	ss2632457811
14_120247280	14	120247280	1.12E-16	ss2632457812
14_120247285	14	120247285	1.12E-16	ss2632457813
14_120247293	14	120247293	1.12E-16	ss2632457814
14_120247442	14	120247442	1.12E-16	ss2632457815
14_120247534	14	120247534	1.12E-16	ss2632457816
14_120248019	14	120248019	1.12E-16	ss2632457817
AX-116522337	14	120248659	1.12E-16	rs333094134
14_120248659	14	120248659	1.12E-16	ss2632457818
14_120249245	14	120249245	1.12E-16	ss2632457819
AX-116522338	14	120250365	1.12E-16	rs340153440
14_120252299	14	120252299	1.12E-16	ss2632457820
14_120252640	14	120252640	1.12E-16	ss2632457821
14_120252787	14	120252787	1.12E-16	ss2632457822
14_120253024	14	120253024	1.12E-16	ss2632457823
14_120253404	14	120253404	1.12E-16	ss2632457824
AX-116522339	14	120253672	1.12E-16	rs345746922
14_120253672	14	120253672	1.12E-16	ss2632457825
14_120254193	14	120254193	1.12E-16	ss2632457826
14_120254494	14	120254494	1.12E-16	ss2632457827
14_120255589	14	120255589	1.12E-16	ss2632457828
14_120255620	14	120255620	1.12E-16	ss2632457829
14_120255686	14	120255686	1.12E-16	ss2632457830
14_120256652	14	120256652	1.12E-16	ss2632457831
14_120257326	14	120257326	1.12E-16	ss2632457832
14_120258836	14	120258836	1.12E-16	ss2632457833
14_120258911	14	120258911	1.12E-16	ss2632457834
14_120259214	14	120259214	1.12E-16	ss2632457835
14_120259483	14	120259483	1.12E-16	ss2632457836
14_120260789	14	120260789	1.12E-16	ss2632457837
14_120261031	14	120261031	1.12E-16	ss2632457838
14_120262391	14	120262391	1.12E-16	ss2632457839
14_120262447	14	120262447	1.12E-16	ss2632457840
AX-116522342	14	120262506	1.12E-16	rs326674964
14_120262506	14	120262506	1.12E-16	ss2632457841
14_120262685	14	120262685	1.12E-16	ss2632457842
14_120262800	14	120262800	1.12E-16	ss2632457843
14_120262860	14	120262860	1.12E-16	ss2632457844
14_120262901	14	120262901	1.12E-16	ss2632457845
14_120262922	14	120262922	1.12E-16	ss2632457846
14_120262967	14	120262967	1.12E-16	ss2632457847
14_120263008	14	120263008	1.12E-16	ss2632457848
14_120263127	14	120263127	1.12E-16	ss2632457849
14_120263448	14	120263448	1.12E-16	ss2632457850
AX-116798645	14	120263469	1.12E-16	rs346337216
14_120263469	14	120263469	1.12E-16	ss2632457851
14_120263621	14	120263621	1.12E-16	ss2632457852
14_120263650	14	120263650	1.12E-16	ss2632457853
14_120263668	14	120263668	1.12E-16	ss2632457854
14_120263922	14	120263922	1.12E-16	ss2632457855
14_120263997	14	120263997	1.12E-16	ss2632457856
14_120264032	14	120264032	1.12E-16	ss2632457857
14_120264073	14	120264073	1.12E-16	ss2632457858
14_120264078	14	120264078	1.12E-16	ss2632457859
14_120264152	14	120264152	1.12E-16	ss2632457860
14_120264315	14	120264315	1.12E-16	ss2632457861
14_120264349	14	120264349	1.12E-16	ss2632457862
14_120264355	14	120264355	1.12E-16	ss2632457863
14_120264365	14	120264365	1.12E-16	ss2632457864
14_120264417	14	120264417	1.12E-16	ss2632457865
14_120264431	14	120264431	1.12E-16	ss2632457866
14_120264478	14	120264478	1.12E-16	ss2632457867
14_120264539	14	120264539	1.12E-16	ss2632457868
14_120264566	14	120264566	1.12E-16	ss2632457869
14_120264612	14	120264612	1.12E-16	ss2632457870
14_120264627	14	120264627	1.12E-16	ss2632457871
14_120264814	14	120264814	1.12E-16	ss2632457872
14_120264879	14	120264879	1.12E-16	ss2632457873
14_120264958	14	120264958	1.12E-16	ss2632457874
14_120265030	14	120265030	1.12E-16	ss2632457875
14_120265293	14	120265293	1.12E-16	ss2632457876
14_120265328	14	120265328	1.12E-16	ss2632457877
14_120265363	14	120265363	1.12E-16	ss2632457878
14_120265740	14	120265740	1.12E-16	ss2632457879
14_120265784	14	120265784	1.12E-16	ss2632457880
14_120265806	14	120265806	1.12E-16	ss2632457881
14_120266088	14	120266088	1.12E-16	ss2632457882
14_120266356	14	120266356	1.12E-16	ss2632457883
14_120266371	14	120266371	1.12E-16	ss2632457884
14_120266549	14	120266549	1.12E-16	ss2632457885
14_120266698	14	120266698	1.12E-16	ss2632457887
14_120267283	14	120267283	1.12E-16	ss2632457888
14_120267568	14	120267568	1.12E-16	ss2632457889
14_120267983	14	120267983	1.12E-16	ss2632457890
14_120268502	14	120268502	1.12E-16	ss2632457891
14_120268545	14	120268545	1.12E-16	ss2632457892
14_120268750	14	120268750	1.12E-16	ss2632457893
14_120268864	14	120268864	1.12E-16	ss2632457894
14_120268955	14	120268955	1.12E-16	ss2632457895
AX-116522344	14	120269180	8.86E-13	rs338669179
14_120269180	14	120269180	8.86E-13	ss2632457896
14_120269228	14	120269228	8.86E-13	ss2632457897
14_120269378	14	120269378	8.86E-13	ss2632457898
14_120269491	14	120269491	8.86E-13	ss2632457899
14_120269555	14	120269555	8.86E-13	ss2632457900
14_120269732	14	120269732	8.86E-13	ss2632457901
14_120270247	14	120270247	8.86E-13	ss2632457902
14_120270475	14	120270475	8.86E-13	ss2632457903
14_120271170	14	120271170	8.86E-13	ss2632457904
14_120271372	14	120271372	8.86E-13	ss2632457905
14_120272279	14	120272279	8.86E-13	ss2632457906
AX-116522345	14	120272997	1.12E-16	rs325241561
14_120273415	14	120273415	8.86E-13	ss2632457907
14_120273458	14	120273458	8.86E-13	ss2632457908
14_120273553	14	120273553	8.86E-13	ss2632457909
14_120274710	14	120274710	8.86E-13	ss2632457910
14_120275314	14	120275314	8.86E-13	ss2632457911
14_120275394	14	120275394	8.86E-13	ss2632457912
14_120275498	14	120275498	8.86E-13	ss2632457913
14_120275505	14	120275505	8.86E-13	ss2632457914
14_120275541	14	120275541	8.86E-13	ss2632457915
AX-116522346	14	120276135	1.12E-16	rs333434825
14_120276135	14	120276135	1.12E-16	ss2632457916
14_120276797	14	120276797	1.12E-16	ss2632457917
14_120277035	14	120277035	1.12E-16	ss2632457918
14_120277434	14	120277434	1.12E-16	ss2632457919
14_120279716	14	120279716	1.12E-16	ss2632457920
AX-116522348	14	120280195	1.12E-16	rs322851924
14_120280617	14	120280617	1.12E-16	ss2632457921
14_120280738	14	120280738	1.12E-16	ss2632457922
14_120280773	14	120280773	1.12E-16	ss2632457923
14_120281311	14	120281311	1.12E-16	ss2632457924
14_120281730	14	120281730	1.12E-16	ss2632457925
14_120281809	14	120281809	1.12E-16	ss2632457926
14_120281920	14	120281920	1.12E-16	ss2632457927
14_120281942	14	120281942	1.12E-16	ss2632457928
14_120281977	14	120281977	1.12E-16	ss2632457929
14_120281995	14	120281995	1.12E-16	ss2632457930
14_120282072	14	120282072	1.12E-16	ss2632457931
14_120282293	14	120282293	1.12E-16	ss2632457932
14_120282445	14	120282445	1.12E-16	ss2632457933
14_120282453	14	120282453	1.12E-16	ss2632457934
14_120282603	14	120282603	1.12E-16	ss2632457935
14_120283339	14	120283339	1.12E-16	ss2632457936
14_120283357	14	120283357	1.12E-16	ss2632457937
14_120283692	14	120283692	1.12E-16	ss2632457938
14_120283722	14	120283722	1.12E-16	ss2632457939
14_120283912	14	120283912	1.12E-16	ss2632457940
14_120284252	14	120284252	1.12E-16	ss2632457941
14_120284265	14	120284265	1.12E-16	ss2632457942
14_120284408	14	120284408	1.12E-16	ss2632457943
14_120284710	14	120284710	1.12E-16	ss2632457944
14_120284846	14	120284846	1.12E-16	ss2632457945
14_120284861	14	120284861	1.12E-16	ss2632457946
14_120284911	14	120284911	1.12E-16	ss2632457947
14_120285555	14	120285555	1.12E-16	ss2632457948
14_120285801	14	120285801	1.12E-16	ss2632457949
14_120285934	14	120285934	1.12E-16	ss2632457950
14_120286311	14	120286311	1.12E-16	ss2632457951
14_120286327	14	120286327	1.12E-16	ss2632457952
14_120286339	14	120286339	1.12E-16	ss2632457953
14_120286352	14	120286352	1.12E-16	ss2632457954
14_120286543	14	120286543	1.12E-16	ss2632457955
14_120286587	14	120286587	1.12E-16	ss2632457956
14_120286709	14	120286709	1.12E-16	ss2632457957
14_120287373	14	120287373	1.12E-16	ss2632457958
14_120287411	14	120287411	1.12E-16	ss2632457959
14_120287737	14	120287737	1.12E-16	ss2632457960
14_120288367	14	120288367	1.12E-16	ss2632457961
14_120290918	14	120290918	1.12E-16	ss2632457962
14_120291052	14	120291052	1.12E-16	ss2632457963
14_120292157	14	120292157	1.12E-16	ss2632457964
14_120294844	14	120294844	1.12E-16	ss2632457965
14_120294852	14	120294852	1.12E-16	ss2632457966
AX-116522352	14	120294972	3.08E-16	rs333208602
14_120294972	14	120294972	3.08E-16	ss2632457967
14_120297159	14	120297159	3.08E-16	ss2632457968
AX-116522353	14	120298014	1.12E-16	rs326943908
14_120299092	14	120299092	3.08E-16	ss2632457969
14_120300399	14	120300399	3.08E-16	ss2632457970
14_120300799	14	120300799	3.08E-16	ss2632457971
14_120300806	14	120300806	3.08E-16	ss2632457972
14_120300895	14	120300895	3.08E-16	ss2632457973
AX-116522354	14	120301886	1.12E-16	rs328641435
14_120301886	14	120301886	1.12E-16	ss2632457974
14_120302458	14	120302458	1.12E-16	ss2632457975
14_120302514	14	120302514	1.12E-16	ss2632457976
14_120302533	14	120302533	1.12E-16	ss2632457977
14_120302737	14	120302737	1.12E-16	ss2632457978
14_120302885	14	120302885	1.12E-16	ss2632457979
14_120303292	14	120303292	1.12E-16	ss2632457980
14_120303363	14	120303363	1.12E-16	ss2632457981
14_120303444	14	120303444	1.12E-16	ss2632457982
14_120303507	14	120303507	1.12E-16	ss2632457983
14_120303852	14	120303852	1.12E-16	ss2632457984
14_120303966	14	120303966	1.12E-16	ss2632457985
AX-116522355	14	120304701	1.12E-16	rs323241106
14_120304701	14	120304701	1.12E-16	ss2632457986
14_120305209	14	120305209	1.12E-16	ss2632457987
14_120305450	14	120305450	1.12E-16	ss2632457988
14_120305673	14	120305673	1.12E-16	ss2632457989
14_120306802	14	120306802	1.12E-16	ss2632457990
AX-116522356	14	120306857	1.12E-16	rs334398693
14_120306857	14	120306857	1.12E-16	ss2632457991
14_120307466	14	120307466	1.12E-16	ss2632457992
14_120309326	14	120309326	1.12E-16	ss2632457993
AX-116522357	14	120309724	1.12E-16	rs335379161
14_120309724	14	120309724	1.12E-16	ss2632457994
14_120309868	14	120309868	1.12E-16	ss2632457995
14_120309985	14	120309985	1.12E-16	ss2632457996
14_120310304	14	120310304	1.12E-16	ss2632457997
14_120310432	14	120310432	1.12E-16	ss2632457998
14_120310855	14	120310855	1.12E-16	ss2632457999
14_120311040	14	120311040	1.12E-16	ss2632458000
14_120311483	14	120311483	1.12E-16	ss2632458001
14_120311816	14	120311816	1.12E-16	ss2632458002
14_120312168	14	120312168	1.12E-16	ss2632458003
14_120312202	14	120312202	1.12E-16	ss2632458004
14_120312220	14	120312220	1.12E-16	ss2632458005
14_120312352	14	120312352	1.12E-16	ss2632458006
14_120312587	14	120312587	1.12E-16	ss2632458007
14_120312615	14	120312615	1.12E-16	ss2632458008
14_120312647	14	120312647	1.12E-16	ss2632458009
14_120313046	14	120313046	1.12E-16	ss2632458010
14_120313152	14	120313152	1.12E-16	ss2632458011
14_120313223	14	120313223	1.12E-16	ss2632458012
14_120313588	14	120313588	1.12E-16	ss2632458013
14_120313698	14	120313698	1.12E-16	ss2632458014
14_120313790	14	120313790	1.12E-16	ss2632458015
14_120314045	14	120314045	1.12E-16	ss2632458016
14_120314370	14	120314370	1.12E-16	ss2632458017
14_120314696	14	120314696	1.12E-16	ss2632458018
AX-116522358	14	120314842	1.12E-16	rs343681288
14_120314842	14	120314842	1.12E-16	ss2632458019
14_120314883	14	120314883	1.12E-16	ss2632458020
14_120315107	14	120315107	1.12E-16	ss2632458021
14_120315606	14	120315606	1.12E-16	ss2632458022
14_120315693	14	120315693	1.12E-16	ss2632458023
14_120316063	14	120316063	1.12E-16	ss2632458024
14_120316888	14	120316888	1.12E-16	ss2632458025
14_120316902	14	120316902	1.12E-16	ss2632458026
14_120317083	14	120317083	1.12E-16	ss2632458027
14_120317337	14	120317337	1.12E-16	ss2632458028
14_120317536	14	120317536	1.12E-16	ss2632458029
14_120318125	14	120318125	1.12E-16	ss2632458030
AX-116522359	14	120318230	1.12E-16	rs320708487
14_120318657	14	120318657	1.12E-16	ss2632458031
14_120318772	14	120318772	1.12E-16	ss2632458032
14_120319154	14	120319154	1.12E-16	ss2632458033
AX-116522360	14	120319191	1.12E-16	rs318324825
14_120319191	14	120319191	1.12E-16	ss2632458034
14_120319493	14	120319493	1.12E-16	ss2632458035
14_120320020	14	120320020	1.12E-16	ss2632458036
14_120320302	14	120320302	1.12E-16	ss2632458037
14_120320443	14	120320443	1.12E-16	ss2632458038
14_120320452	14	120320452	1.12E-16	ss2632458039
14_120320513	14	120320513	1.12E-16	ss2632458040
14_120320667	14	120320667	1.12E-16	ss2632458041
AX-116522361	14	120321072	1.12E-16	rs332285767
14_120321072	14	120321072	1.12E-16	ss2632458042
14_120322662	14	120322662	1.12E-16	ss2632458043
14_120323097	14	120323097	1.12E-16	ss2632458044
14_120323214	14	120323214	1.12E-16	ss2632458045
14_120323861	14	120323861	1.12E-16	ss2632458046
AX-116522362	14	120324001	1.12E-16	rs320463785
14_120324001	14	120324001	1.12E-16	ss2632458047
14_120324341	14	120324341	1.12E-16	ss2632458048
14_120325547	14	120325547	1.12E-16	ss2632458049
14_120326001	14	120326001	1.12E-16	ss2632458050
14_120327234	14	120327234	1.12E-16	ss2632458051
14_120327524	14	120327524	1.12E-16	ss2632458052
14_120332204	14	120332204	1.12E-16	ss2632458053
AX-116522363	14	120332596	1.12E-16	rs333751099
AX-116522364	14	120332984	1.12E-16	rs326011299
14_120332984	14	120332984	1.12E-16	ss2632458054
14_120333945	14	120333945	1.12E-16	ss2632458055
14_120334038	14	120334038	1.12E-16	ss2632458056
14_120336704	14	120336704	1.12E-16	ss2632458057
14_120336731	14	120336731	1.12E-16	ss2632458058
14_120337494	14	120337494	1.12E-16	ss2632458059
14_120338051	14	120338051	1.12E-16	ss2632458060
14_120341629	14	120341629	1.12E-16	ss2632458061
14_120341798	14	120341798	1.12E-16	ss2632458062
14_120342100	14	120342100	1.12E-16	ss2632458063
14_120342155	14	120342155	1.12E-16	ss2632458064
14_120342208	14	120342208	1.12E-16	ss2632458065
14_120342222	14	120342222	1.12E-16	ss2632458066
14_120342764	14	120342764	1.12E-16	ss2632458067
14_120343108	14	120343108	1.12E-16	ss2632458068
14_120343224	14	120343224	1.12E-16	ss2632458069
14_120343246	14	120343246	1.12E-16	ss2632458070
[truncated: 5,353 more rows]
